# Supplementary material for: Identification of a coagulation‐related signature correlated with immune infiltration and their prognostic implications in lung adenocarcinoma
Source: Thorac Cancer. 2023 Oct 5;14(33):3295–308. doi: 10.1111/1759-7714.15121 (PMC10665780; doi:10.1111/1759-7714.15121)
Supplement: Supplementary file 1 — Data S1. Supplementary Information. [file TCA-14-3295-s002.zip]

Archive with 4 entries (4 files):
- sup_data1.xlsx
- sup_data2.xlsx
- sup_data3.xlsx
- sup_data4.xlsx
