# Supplementary material for: Identification of a coagulation‐related signature correlated with immune infiltration and their prognostic implications in lung adenocarcinoma
Source: Thorac Cancer. 2023 Oct 5;14(33):3295–308. doi: 10.1111/1759-7714.15121 (PMC10665780; doi:10.1111/1759-7714.15121)
Supplement: Supplementary file 1 — Data S1. Supplementary Information. [file TCA-14-3295-s002.zip › sup_data1.xlsx]

## Sheet: LASSO_100
lgs	Freq
C4BPA	100
COL1A2	100
F2	100
ITGB1	100
P2RX1	100
PLAUR	100
F12	96
PRKCZ	96
MAPK11	74
SERPINE1	74
ADCY9	52
F9	52
KLKB1	52
ADCY1	45
CR2	45
GUCY1A1	45
ITGA2	45
JMJD7-PLA2G4B	45
MYLK3	45
CFD	43
MAPK13	43
C8B	40
NOS3	40
PLCB3	40
SERPIND1	40
F10	22
PIK3CG	1
PRKACB	1

## Sheet: mulcox_TCGA
gene	coef	exp(coef)	se(coef)	z	p
COL1A2	0.7403	2.0966	0.267	2.773	0.00555
F2	0.4458	1.5617	0.1119	3.984	6.77e-05
P2RX1	-1.3588	0.257	0.323	-4.207	2.59e-05
PLAUR	0.7294	2.0738	0.3029	2.408	0.01604
C4BPA	-0.1753	0.8392	0.1214	-1.443	0.14893

## Sheet: CRRS_surv
sampleID	Risk	OS	OS.E	group
TCGA-05-4249-01	-0.586105	50.767	0	Low risk
TCGA-05-4250-01	0.918028	4.033	1	High risk
TCGA-05-4382-01	-0.392755	20.233	0	Low risk
TCGA-05-4384-01	-0.258584	14.2	0	Low risk
TCGA-05-4389-01	0.0802863	45.633	0	Low risk
TCGA-05-4390-01	0.25908	37.533	0	High risk
TCGA-05-4396-01	0.0629355	10.1	1	Low risk
TCGA-05-4397-01	0.514733	24.367	1	High risk
TCGA-05-4398-01	-0.0269157	47.7	0	Low risk
TCGA-05-4402-01	-0.263476	8.133	1	Low risk
TCGA-05-4403-01	0.169585	19.267	0	Low risk
TCGA-05-4405-01	0.226469	20.333	0	High risk
TCGA-05-4415-01	0.890262	3.033	1	High risk
TCGA-05-4417-01	0.0710394	15.167	0	Low risk
TCGA-05-4418-01	0.624615	9.133	1	High risk
TCGA-05-4420-01	0.131298	30.4	0	Low risk
TCGA-05-4422-01	-0.466697	12.167	0	Low risk
TCGA-05-4424-01	-0.0434594	30.433	0	Low risk
TCGA-05-4425-01	0.0121421	22.3	0	Low risk
TCGA-05-4426-01	-0.136578	26.367	0	Low risk
TCGA-05-4427-01	0.120731	26.367	0	Low risk
TCGA-05-4430-01	0.0588636	25.367	0	Low risk
TCGA-05-4432-01	0.105058	25.367	0	Low risk
TCGA-05-4433-01	0.120029	24.333	0	Low risk
TCGA-05-4434-01	-0.165332	15.233	1	Low risk
TCGA-05-5420-01	-0.0791855	15.233	0	Low risk
TCGA-05-5423-01	-0.234165	5.033	0	Low risk
TCGA-05-5425-01	1.01096	29.4	0	High risk
TCGA-05-5428-01	0.435733	22.333	0	High risk
TCGA-05-5429-01	1.10071	9.167	1	High risk
TCGA-05-5715-01	0.276141	2.067	0	High risk
TCGA-35-3615-01	-0.0596904	0.467	0	Low risk
TCGA-35-4122-01	0.0501414	7.5	0	Low risk
TCGA-35-4123-01	0.402069	6.067	0	High risk
TCGA-35-5375-01	0.0689922	8.8	0	Low risk
TCGA-38-4625-01	-0.19704	99.1	0	Low risk
TCGA-38-4626-01	-0.242775	122.467	0	Low risk
TCGA-38-4627-01	0.321868	38.233	1	High risk
TCGA-38-4628-01	0.243931	49.733	1	High risk
TCGA-38-4629-01	0.240596	28.8	1	High risk
TCGA-38-4630-01	0.858097	35.767	1	High risk
TCGA-38-4631-01	0.643984	11.8	1	High risk
TCGA-38-4632-01	0.410341	45.233	1	High risk
TCGA-38-6178-01	-0.0709355	14.933	0	Low risk
TCGA-38-7271-01	-0.482194	26.667	1	Low risk
TCGA-38-A44F-01	-0.513665	4.433	0	Low risk
TCGA-44-2655-01	-0.138786	44.133	0	Low risk
TCGA-44-2656-01	-0.522964	47.633	0	Low risk
TCGA-44-2657-01	-1.40977	45.033	0	Low risk
TCGA-44-2659-01	-0.755237	45.567	0	Low risk
TCGA-44-2661-01	-1.42155	38.633	0	Low risk
TCGA-44-2662-01	0.613473	42.667	0	High risk
TCGA-44-2665-01	0.917683	43.367	0	High risk
TCGA-44-2666-01	-1.25063	3.233	1	Low risk
TCGA-44-2668-01	0.565618	25.367	1	High risk
TCGA-44-3396-01	-0.457536	37.667	0	Low risk
TCGA-44-3398-01	-0.0208358	38.767	0	Low risk
TCGA-44-3917-01	-0.419534	39.433	0	Low risk
TCGA-44-3918-01	0.13532	34.533	0	Low risk
TCGA-44-3919-01	-0.517977	34.2	1	Low risk
TCGA-44-4112-01	-0.00191336	26.933	1	Low risk
TCGA-44-5643-01	-0.325834	33.767	0	Low risk
TCGA-44-5644-01	0.420187	28.767	0	High risk
TCGA-44-5645-01	-0.945109	28.4	0	Low risk
TCGA-44-6145-01	0.536055	19.833	0	High risk
TCGA-44-6146-01	0.531125	24.267	0	High risk
TCGA-44-6147-01	-0.423685	28.167	0	Low risk
TCGA-44-6148-01	-0.673027	23.467	0	Low risk
TCGA-44-6774-01	0.698771	21.933	0	High risk
TCGA-44-6775-01	-0.272355	23.5	0	Low risk
TCGA-44-6776-01	-0.299306	87.2	0	Low risk
TCGA-44-6777-01	-0.0926123	32.9	1	Low risk
TCGA-44-6778-01	-0.893088	62.133	0	Low risk
TCGA-44-6779-01	0.636759	16.667	1	High risk
TCGA-44-7659-01	-1.14128	23.033	0	Low risk
TCGA-44-7660-01	0.128371	19.733	0	Low risk
TCGA-44-7661-01	0.337082	18.567	1	High risk
TCGA-44-7662-01	0.372455	7.267	0	High risk
TCGA-44-7667-01	0.180628	36.567	0	Low risk
TCGA-44-7669-01	-0.143329	19.133	1	Low risk
TCGA-44-7670-01	0.883222	29.4	0	High risk
TCGA-44-7671-01	0.526896	29.633	0	High risk
TCGA-44-7672-01	-0.226606	23.967	0	Low risk
TCGA-44-8117-01	0.226238	12.833	0	High risk
TCGA-44-8119-01	0.59442	9.5	0	High risk
TCGA-44-8120-01	-0.104665	8.667	0	Low risk
TCGA-44-A479-01	-0.526454	16.2	0	Low risk
TCGA-44-A47A-01	-0.385528	15.533	0	Low risk
TCGA-44-A47B-01	-0.125485	9.567	0	Low risk
TCGA-44-A47G-01	-0.0439933	11.7	0	Low risk
TCGA-44-A4SS-01	0.868665	13.833	0	High risk
TCGA-44-A4SU-01	-0.636279	13.633	1	Low risk
TCGA-49-4486-01	-0.245036	77.267	1	Low risk
TCGA-49-4487-01	0.329233	28.5	1	High risk
TCGA-49-4488-01	0.532815	28.967	1	High risk
TCGA-49-4490-01	0.685689	12.833	1	High risk
TCGA-49-4494-01	0.411482	36.033	1	High risk
TCGA-49-4501-01	0.0270588	47.367	1	Low risk
TCGA-49-4505-01	-0.311264	14.267	1	Low risk
TCGA-49-4506-01	0.613705	33.3	1	High risk
TCGA-49-4507-01	0.0621245	8.933	1	Low risk
TCGA-49-4510-01	0.564769	29.867	1	High risk
TCGA-49-4512-01	0.488705	30.167	1	High risk
TCGA-49-4514-01	0.22635	56.667	0	High risk
TCGA-49-6742-01	0.640085	16.267	1	High risk
TCGA-49-6743-01	0.0657728	54.033	0	Low risk
TCGA-49-6744-01	-0.140453	56.1	0	Low risk
TCGA-49-6745-01	0.379064	17.4	0	High risk
TCGA-49-6761-01	0.916066	11.8	0	High risk
TCGA-49-6767-01	1.12434	22.567	0	High risk
TCGA-49-AAQV-01	-0.429223	22.567	1	Low risk
TCGA-49-AAR0-01	-0.53782	158.833	0	Low risk
TCGA-49-AAR2-01	-0.836411	74.133	0	Low risk
TCGA-49-AAR3-01	-0.0648668	63.1	0	Low risk
TCGA-49-AAR4-01	-0.263569	29.3	1	Low risk
TCGA-49-AAR9-01	1.5796	8.667	1	High risk
TCGA-49-AARE-01	0.426646	40.967	1	High risk
TCGA-49-AARN-01	-0.051653	37.833	1	Low risk
TCGA-49-AARO-01	0.0600546	125.3	0	Low risk
TCGA-49-AARQ-01	-0.83159	224.4	0	Low risk
TCGA-49-AARR-01	-0.715336	166.4	0	Low risk
TCGA-4B-A93V-01	-0.140922	10	1	Low risk
TCGA-50-5044-01	0.731449	20.8	1	High risk
TCGA-50-5045-01	-0.171743	72.467	1	Low risk
TCGA-50-5049-01	-0.296257	103.133	0	Low risk
TCGA-50-5051-01	-0.132283	15.933	1	Low risk
TCGA-50-5055-01	-0.376134	61	1	Low risk
TCGA-50-5066-01	-0.654619	48.067	0	Low risk
TCGA-50-5066-02	-0.573817	48.067	0	Low risk
TCGA-50-5068-01	-0.503138	49.967	1	Low risk
TCGA-50-5072-01	1.04853	8.333	1	High risk
TCGA-50-5930-01	0.413898	9.4	1	High risk
TCGA-50-5931-01	0.984434	14.467	1	High risk
TCGA-50-5932-01	-0.0432558	41.167	1	Low risk
TCGA-50-5933-01	0.796556	79.767	1	High risk
TCGA-50-5935-01	-0.568956	21.767	1	Low risk
TCGA-50-5936-01	1.05023	8.567	1	High risk
TCGA-50-5939-01	0.0128309	15.333	1	Low risk
TCGA-50-5941-01	-0.139413	49.133	0	Low risk
TCGA-50-5942-01	-1.33469	61.567	0	Low risk
TCGA-50-5944-01	-0.429452	58.333	0	Low risk
TCGA-50-5946-01	0.113714	53.9	0	Low risk
TCGA-50-5946-02	0.0773955	53.9	0	Low risk
TCGA-50-6590-01	-0.607102	42.933	1	Low risk
TCGA-50-6591-01	1.92783	3.967	1	High risk
TCGA-50-6592-01	0.512811	25.9	1	High risk
TCGA-50-6593-01	0.162303	11.2	1	Low risk
TCGA-50-6594-01	1.40493	12.333	1	High risk
TCGA-50-6595-01	0.814923	6.3	1	High risk
TCGA-50-6597-01	0.520022	42.267	1	High risk
TCGA-50-6673-01	0.738293	0.733	1	High risk
TCGA-50-7109-01	-0.75041	10.267	1	Low risk
TCGA-50-8457-01	-1.01042	37.5	0	Low risk
TCGA-50-8459-01	0.60741	37.3	0	High risk
TCGA-50-8460-01	-0.913845	27.633	0	Low risk
TCGA-53-7624-01	0.941717	34.767	1	High risk
TCGA-53-7626-01	-0.585003	30.967	1	Low risk
TCGA-53-7813-01	-1.42969	14.133	0	Low risk
TCGA-53-A4EZ-01	0.289325	35.7	0	High risk
TCGA-55-1592-01	-0.294914	23.367	1	Low risk
TCGA-55-1594-01	-0.0211354	39.267	0	Low risk
TCGA-55-1596-01	0.397958	68.833	0	High risk
TCGA-55-5899-01	1.13091	31	0	High risk
TCGA-55-6543-01	-0.273957	14.5	0	Low risk
TCGA-55-6642-01	-0.364388	81.633	0	Low risk
TCGA-55-6712-01	-0.0394245	5.7	1	Low risk
TCGA-55-6968-01	-0.348579	43.1	1	Low risk
TCGA-55-6970-01	0.222457	15.467	1	High risk
TCGA-55-6971-01	-0.518451	46.667	0	Low risk
TCGA-55-6972-01	-0.160921	54.4	1	Low risk
TCGA-55-6975-01	0.902833	3.933	1	High risk
TCGA-55-6978-01	0.458768	5.867	1	High risk
TCGA-55-6979-01	-0.251473	7.9	1	Low risk
TCGA-55-6980-01	0.594005	70.3	0	High risk
TCGA-55-6981-01	0.0381402	45.967	1	Low risk
TCGA-55-6982-01	0.229689	33.167	1	High risk
TCGA-55-6983-01	-0.159666	94.1	0	Low risk
TCGA-55-6984-01	0.573257	25.333	1	High risk
TCGA-55-6985-01	-0.136691	41.1	0	Low risk
TCGA-55-6986-01	0.267125	108.7	0	High risk
TCGA-55-6987-01	-0.599582	71.233	0	Low risk
TCGA-55-7227-01	-0.105417	31.733	1	Low risk
TCGA-55-7281-01	0.321521	29.067	0	High risk
TCGA-55-7283-01	-0.466873	20.3	0	Low risk
TCGA-55-7284-01	0.372667	8.1	1	High risk
TCGA-55-7570-01	0.172071	27.467	0	Low risk
TCGA-55-7573-01	-0.716439	16.233	0	Low risk
TCGA-55-7574-01	-0.372486	33.167	1	Low risk
TCGA-55-7576-01	0.0461319	22.333	0	Low risk
TCGA-55-7724-01	-0.350886	23.5	0	Low risk
TCGA-55-7725-01	-0.623635	14.733	0	Low risk
TCGA-55-7726-01	0.734283	21.733	0	High risk
TCGA-55-7727-01	-0.11558	3.967	0	Low risk
TCGA-55-7728-01	-0.513989	23.467	0	Low risk
TCGA-55-7815-01	0.176766	25.767	0	Low risk
TCGA-55-7816-01	-0.0433383	15.6	1	Low risk
TCGA-55-7903-01	-0.118006	18.9	0	Low risk
TCGA-55-7907-01	0.126864	11.433	1	Low risk
TCGA-55-7910-01	-0.153102	34.667	0	Low risk
TCGA-55-7911-01	-0.253798	17.9	0	Low risk
TCGA-55-7913-01	0.771507	18.7	1	High risk
TCGA-55-7914-01	-0.785887	6.233	1	Low risk
TCGA-55-7994-01	-0.191551	20.1	0	Low risk
TCGA-55-7995-01	0.119586	29.633	0	Low risk
TCGA-55-8085-01	-0.231455	30.133	0	Low risk
TCGA-55-8087-01	-0.650315	15.4	0	Low risk
TCGA-55-8089-01	-0.353645	23.4	1	Low risk
TCGA-55-8090-01	0.507329	19.933	1	High risk
TCGA-55-8091-01	0.260177	20	0	High risk
TCGA-55-8092-01	-0.510757	5.133	1	Low risk
TCGA-55-8094-01	0.441721	18.033	0	High risk
TCGA-55-8096-01	-0.197668	23.967	1	Low risk
TCGA-55-8097-01	-0.648969	15.867	0	Low risk
TCGA-55-8203-01	-0.774211	18.233	0	Low risk
TCGA-55-8204-01	-0.145029	17.167	0	Low risk
TCGA-55-8205-01	-0.0810352	19.967	0	Low risk
TCGA-55-8206-01	-1.25624	29.6	0	Low risk
TCGA-55-8207-01	-0.576456	32.567	0	Low risk
TCGA-55-8208-01	-0.132467	22.467	0	Low risk
TCGA-55-8299-01	0.122783	15.633	1	Low risk
TCGA-55-8301-01	-0.712904	17.8	0	Low risk
TCGA-55-8302-01	-0.0373461	15.933	0	Low risk
TCGA-55-8505-01	0.982827	14.667	0	High risk
TCGA-55-8506-01	-0.066494	0.367	0	Low risk
TCGA-55-8507-01	0.292775	13.933	0	High risk
TCGA-55-8508-01	-0.77717	20.567	0	Low risk
TCGA-55-8510-01	-0.394061	17.967	0	Low risk
TCGA-55-8511-01	-0.0862147	18.4	0	Low risk
TCGA-55-8512-01	-0.77101	20.233	1	Low risk
TCGA-55-8513-01	-0.536826	26.367	0	Low risk
TCGA-55-8514-01	-0.189773	17.333	0	Low risk
TCGA-55-8614-01	0.188985	17.867	0	Low risk
TCGA-55-8615-01	0.962343	14.867	0	High risk
TCGA-55-8616-01	-0.0658123	1.6	0	Low risk
TCGA-55-8619-01	-0.909927	13.867	0	Low risk
TCGA-55-8620-01	0.992537	12.5	1	High risk
TCGA-55-8621-01	-0.670579	17.167	0	Low risk
TCGA-55-A48X-01	-0.584068	22.967	0	Low risk
TCGA-55-A48Y-01	0.536048	21	0	High risk
TCGA-55-A48Z-01	-0.122109	21.7	0	Low risk
TCGA-55-A490-01	0.819943	3.3	1	High risk
TCGA-55-A491-01	-0.326361	20.867	0	Low risk
TCGA-55-A492-01	-0.721003	19.867	0	Low risk
TCGA-55-A493-01	0.337163	0.933	0	High risk
TCGA-55-A494-01	0.720206	16.033	0	High risk
TCGA-55-A4DF-01	-0.16464	20.467	1	Low risk
TCGA-55-A4DG-01	-0.938077	20.267	0	Low risk
TCGA-55-A57B-01	-0.29596	18.2	0	Low risk
TCGA-62-8394-01	0.383364	4.633	1	High risk
TCGA-62-8395-01	0.0425338	40.533	0	Low risk
TCGA-62-8397-01	-0.311643	42.967	0	Low risk
TCGA-62-8398-01	1.44925	14.8	1	High risk
TCGA-62-8399-01	0.593872	89.867	0	High risk
TCGA-62-8402-01	0.42695	49.933	1	High risk
TCGA-62-A46O-01	1.19192	48.467	1	High risk
TCGA-62-A46P-01	0.0303933	19.8	1	Low risk
TCGA-62-A46R-01	-0.641022	57.5	1	Low risk
TCGA-62-A46S-01	0.157774	55.1	1	Low risk
TCGA-62-A46V-01	-0.104477	73.3	0	Low risk
TCGA-62-A46Y-01	-0.469609	13.8	1	Low risk
TCGA-62-A470-01	0.158806	39.8	1	Low risk
TCGA-62-A471-01	0.858871	41.533	0	High risk
TCGA-62-A472-01	-0.194782	30.333	0	Low risk
TCGA-64-1676-01	-0.094271	57.6	0	Low risk
TCGA-64-1677-01	-0.615717	20.933	1	Low risk
TCGA-64-1678-01	-0.759785	39.633	0	Low risk
TCGA-64-1679-01	0.609413	82.933	0	High risk
TCGA-64-1680-01	-0.584826	37.533	0	Low risk
TCGA-64-1681-01	-0.259971	38.9	1	Low risk
TCGA-64-5774-01	-0.0529455	89.2	0	Low risk
TCGA-64-5775-01	1.44889	2.067	1	High risk
TCGA-64-5778-01	-0.133451	43.5	0	Low risk
TCGA-64-5779-01	-0.526866	28.8	0	Low risk
TCGA-64-5781-01	0.380518	51.967	0	High risk
TCGA-64-5815-01	0.777695	28.867	0	High risk
TCGA-67-3770-01	-0.128602	20.333	0	Low risk
TCGA-67-3771-01	-0.549091	20.333	0	Low risk
TCGA-67-3772-01	-0.306687	19.1	0	Low risk
TCGA-67-3773-01	-1.03788	14.233	0	Low risk
TCGA-67-3774-01	-0.143246	12.833	0	Low risk
TCGA-67-4679-01	-1.13968	14.933	0	Low risk
TCGA-67-6215-01	-0.485451	5.8	0	Low risk
TCGA-67-6216-01	-0.0920787	4.7	0	Low risk
TCGA-67-6217-01	-0.54105	14.067	0	Low risk
TCGA-69-7760-01	0.568929	6.733	0	High risk
TCGA-69-7761-01	-0.626166	6.2	0	Low risk
TCGA-69-7763-01	0.294733	23	0	High risk
TCGA-69-7764-01	-0.685272	13.8	0	Low risk
TCGA-69-7765-01	0.192116	5.5	0	High risk
TCGA-69-7973-01	0.0917066	7.667	0	Low risk
TCGA-69-7974-01	0.657327	6.133	0	High risk
TCGA-69-7978-01	-0.134068	4.467	0	Low risk
TCGA-69-7979-01	1.34017	13.6	0	High risk
TCGA-69-7980-01	0.637279	12.067	0	High risk
TCGA-69-8253-01	-0.172322	14.2	0	Low risk
TCGA-69-8254-01	-0.459575	13.633	0	Low risk
TCGA-69-8255-01	0.0471777	4.3	0	Low risk
TCGA-69-8453-01	-0.369874	27.1	0	Low risk
TCGA-69-A59K-01	-0.959841	17.4	0	Low risk
TCGA-71-6725-01	-0.321722	8.533	0	Low risk
TCGA-71-8520-01	0.47481	7	1	High risk
TCGA-73-4658-01	0.182552	53.333	1	Low risk
TCGA-73-4659-01	-0.189438	23.7	1	Low risk
TCGA-73-4662-01	-0.495995	83.833	0	Low risk
TCGA-73-4666-01	0.0556853	26.667	0	Low risk
TCGA-73-4668-01	0.0695549	15.567	0	Low risk
TCGA-73-4670-01	1.24186	4.367	0	High risk
TCGA-73-4675-01	0.195219	30.733	1	High risk
TCGA-73-4676-01	0.127618	9.367	1	Low risk
TCGA-73-4677-01	-0.214981	1.267	1	Low risk
TCGA-73-7498-01	-0.812789	39.633	0	Low risk
TCGA-73-7499-01	-0.645589	51.033	1	Low risk
TCGA-73-A9RS-01	0.426112	11.333	1	High risk
TCGA-75-5125-01	0.0375747	67.567	1	Low risk
TCGA-75-5146-01	-0.689211	78.933	0	Low risk
TCGA-75-5147-01	-0.265622	44.433	0	Low risk
TCGA-75-6206-01	0.110005	86.333	0	Low risk
TCGA-75-6212-01	-0.432125	50.533	1	Low risk
TCGA-75-6214-01	0.82811	37.167	1	High risk
TCGA-75-7025-01	-0.713255	110.167	0	Low risk
TCGA-75-7027-01	1.22713	101.967	0	High risk
TCGA-78-7143-01	-0.138011	165.367	1	Low risk
TCGA-78-7145-01	0.36323	27.533	1	High risk
TCGA-78-7146-01	0.913448	5.767	1	High risk
TCGA-78-7147-01	0.00172551	19.533	1	Low risk
TCGA-78-7148-01	1.35512	20.867	1	High risk
TCGA-78-7149-01	0.143999	131.333	0	Low risk
TCGA-78-7150-01	1.94149	22.2	1	High risk
TCGA-78-7152-01	0.244563	40.5	1	High risk
TCGA-78-7153-01	-0.115133	121.167	0	Low risk
TCGA-78-7154-01	0.745828	19.767	1	High risk
TCGA-78-7155-01	0.835403	39.033	1	High risk
TCGA-78-7156-01	-0.484711	32.533	1	Low risk
TCGA-78-7158-01	-0.597491	5.967	1	Low risk
TCGA-78-7159-01	-0.177412	65.8	0	Low risk
TCGA-78-7160-01	0.745343	23.233	1	High risk
TCGA-78-7161-01	0.316536	9.7	1	High risk
TCGA-78-7162-01	-0.557052	105.633	1	Low risk
TCGA-78-7163-01	-0.549284	241.6	0	Low risk
TCGA-78-7166-01	1.43971	8.6	1	High risk
TCGA-78-7167-01	0.1179	89.367	1	Low risk
TCGA-78-7220-01	0.858774	26.9	1	High risk
TCGA-78-7535-01	0.211115	31.633	1	High risk
TCGA-78-7536-01	-0.193348	8.133	1	Low risk
TCGA-78-7537-01	0.123313	54.067	1	Low risk
TCGA-78-7539-01	-0.330013	26.367	0	Low risk
TCGA-78-7540-01	0.599073	39.9	1	High risk
TCGA-78-7542-01	0.40591	10.7	1	High risk
TCGA-78-7633-01	-0.116955	50.933	1	Low risk
TCGA-78-8640-01	-0.774137	235.4	0	Low risk
TCGA-78-8648-01	-0.119431	40.3	1	Low risk
TCGA-78-8655-01	0.0525453	78.667	0	Low risk
TCGA-78-8660-01	-0.397232	10.7	1	Low risk
TCGA-78-8662-01	0.230356	112.033	1	High risk
TCGA-80-5608-01	0.132125	94.4	0	Low risk
TCGA-80-5611-01	0.431959	86.5	0	High risk
TCGA-83-5908-01	1.1622	27.467	0	High risk
TCGA-86-6562-01	0.434367	12.533	1	High risk
TCGA-86-6851-01	-0.866833	5.967	0	Low risk
TCGA-86-7701-01	-0.685553	31.567	0	Low risk
TCGA-86-7711-01	0.293337	34.867	1	High risk
TCGA-86-7713-01	0.480533	38.567	0	High risk
TCGA-86-7714-01	0.0488166	20.833	1	Low risk
TCGA-86-7953-01	-0.00893843	33.233	0	Low risk
TCGA-86-7954-01	0.00234424	20.167	0	Low risk
TCGA-86-7955-01	0.138478	35.733	0	Low risk
TCGA-86-8054-01	0.119343	38.267	0	Low risk
TCGA-86-8055-01	0.299481	4.133	1	High risk
TCGA-86-8056-01	-0.516975	4.633	0	Low risk
TCGA-86-8073-01	-0.00684014	24.667	0	Low risk
TCGA-86-8074-01	0.500197	0.8	0	High risk
TCGA-86-8075-01	0.283281	23.133	1	High risk
TCGA-86-8076-01	-0.635674	33.1	0	Low risk
TCGA-86-8278-01	0.15335	31.467	0	Low risk
TCGA-86-8279-01	0.765998	31.633	0	High risk
TCGA-86-8280-01	-0.64382	23.367	0	Low risk
TCGA-86-8358-01	0.474874	21.767	0	High risk
TCGA-86-8359-01	0.216315	14.8	1	High risk
TCGA-86-8585-01	0.0444055	11.767	0	Low risk
TCGA-86-8668-01	-0.69816	14.1	0	Low risk
TCGA-86-8669-01	-0.0679726	31.267	0	Low risk
TCGA-86-8671-01	-0.646381	27.967	0	Low risk
TCGA-86-8672-01	0.394054	0.633	1	High risk
TCGA-86-8673-01	0.784271	28.733	0	High risk
TCGA-86-8674-01	0.838196	26.867	0	High risk
TCGA-86-A456-01	-0.439991	29.867	0	Low risk
TCGA-86-A4D0-01	0.676178	3.867	1	High risk
TCGA-86-A4JF-01	-0.107245	24.567	1	Low risk
TCGA-86-A4P7-01	-0.729535	13.833	0	Low risk
TCGA-86-A4P8-01	-1.1594	26.833	0	Low risk
TCGA-91-6828-01	0.40759	10.767	0	High risk
TCGA-91-6829-01	0.490128	41.933	1	High risk
TCGA-91-6830-01	-0.0260486	2	0	Low risk
TCGA-91-6831-01	-0.1553	10.333	0	Low risk
TCGA-91-6835-01	-0.0919405	2.633	0	Low risk
TCGA-91-6836-01	0.388232	13.9	0	High risk
TCGA-91-6840-01	0.430245	12.4	0	High risk
TCGA-91-6847-01	1.28809	28.067	0	High risk
TCGA-91-6848-01	0.497077	7.467	0	High risk
TCGA-91-6849-01	-0.447007	1.167	0	Low risk
TCGA-91-7771-01	0.043191	16.4	0	Low risk
TCGA-91-8496-01	-1.41507	16.833	0	Low risk
TCGA-91-8497-01	-0.969305	14.467	1	Low risk
TCGA-91-8499-01	0.586068	1.2	0	High risk
TCGA-91-A4BC-01	-0.349987	1.467	0	Low risk
TCGA-91-A4BD-01	-1.2692	20.1	0	Low risk
TCGA-93-7347-01	-0.68536	22.767	0	Low risk
TCGA-93-7348-01	-0.444506	17.7	0	Low risk
TCGA-93-8067-01	0.476782	6.2	0	High risk
TCGA-93-A4JN-01	-0.562235	23.933	0	Low risk
TCGA-93-A4JO-01	-0.127316	1.1	1	Low risk
TCGA-93-A4JP-01	-0.727727	19.267	0	Low risk
TCGA-93-A4JQ-01	0.365333	17.533	0	High risk
TCGA-95-7039-01	0.254537	42.4	0	High risk
TCGA-95-7043-01	-0.106732	16.767	1	Low risk
TCGA-95-7562-01	0.476594	2.9	1	High risk
TCGA-95-7567-01	-0.254261	18.933	0	Low risk
TCGA-95-7944-01	0.474582	12.567	0	High risk
TCGA-95-7947-01	-0.0921731	15.9	0	Low risk
TCGA-95-7948-01	-0.173525	15.867	0	Low risk
TCGA-95-8039-01	-0.283865	27.667	0	Low risk
TCGA-95-8494-01	0.291754	2.8	0	High risk
TCGA-95-A4VK-01	-0.0833992	21.7	0	Low risk
TCGA-95-A4VN-01	0.630215	18.433	0	High risk
TCGA-95-A4VP-01	-0.0607723	20.167	0	Low risk
TCGA-97-7546-01	-0.813969	42.833	0	Low risk
TCGA-97-7547-01	-0.299186	65.5	0	Low risk
TCGA-97-7552-01	-0.444227	64.4	0	Low risk
TCGA-97-7553-01	-0.62552	62.333	0	Low risk
TCGA-97-7554-01	-0.0492059	25.833	0	Low risk
TCGA-97-7937-01	0.37533	18.8	0	High risk
TCGA-97-7938-01	0.0776507	0.6	1	Low risk
TCGA-97-7941-01	0.186622	16.133	0	Low risk
TCGA-97-8171-01	-0.546552	18.933	0	Low risk
TCGA-97-8172-01	-0.927319	18.167	0	Low risk
TCGA-97-8174-01	-0.516827	5.467	1	Low risk
TCGA-97-8175-01	0.328435	18.367	0	High risk
TCGA-97-8176-01	1.07668	15.6	1	High risk
TCGA-97-8177-01	-0.323625	16.633	0	Low risk
TCGA-97-8179-01	-0.263096	14.5	0	Low risk
TCGA-97-8547-01	0.672031	21.9	0	High risk
TCGA-97-8552-01	-0.926341	20.867	0	Low risk
TCGA-97-A4LX-01	-0.397094	20.467	0	Low risk
TCGA-97-A4M0-01	-0.46989	21.733	0	Low risk
TCGA-97-A4M1-01	-1.47653	20.033	0	Low risk
TCGA-97-A4M2-01	-1.28049	20.8	0	Low risk
TCGA-97-A4M3-01	0.456489	18	0	High risk
TCGA-97-A4M5-01	0.34401	21.133	0	High risk
TCGA-97-A4M6-01	-0.618972	18.933	0	Low risk
TCGA-97-A4M7-01	-0.733552	20.967	0	Low risk
TCGA-99-7458-01	-0.0452298	24.9	0	Low risk
TCGA-99-8025-01	0.544987	35.333	0	High risk
TCGA-99-8028-01	-0.356693	37.267	0	Low risk
TCGA-99-8032-01	0.512966	1.467	0	High risk
TCGA-99-8033-01	0.320415	21.867	1	High risk
TCGA-99-AA5R-01	-1.08597	21.933	0	Low risk
TCGA-J2-8192-01	-0.00483515	24.633	0	Low risk
TCGA-J2-8194-01	0.417721	24.133	0	High risk
TCGA-J2-A4AD-01	-0.0291002	18.333	1	Low risk
TCGA-J2-A4AE-01	-1.16589	35.967	0	Low risk
TCGA-J2-A4AG-01	-0.14375	32.933	0	Low risk
TCGA-L4-A4E5-01	-0.110263	19.267	0	Low risk
TCGA-L4-A4E6-01	-0.701733	14.5	0	Low risk
TCGA-L9-A443-01	0.244266	6.433	1	High risk
TCGA-L9-A444-01	-0.75655	10.233	0	Low risk
TCGA-L9-A50W-01	-0.025745	14.733	1	Low risk
TCGA-L9-A5IP-01	0.649984	1.933	1	High risk
TCGA-L9-A743-01	-0.750578	22.133	0	Low risk
TCGA-L9-A7SV-01	0.0530142	18.833	0	Low risk
TCGA-L9-A8F4-01	-0.442309	15.867	0	Low risk
TCGA-MN-A4N1-01	0.66481	27.567	0	High risk
TCGA-MN-A4N4-01	0.230994	39.167	0	High risk
TCGA-MN-A4N5-01	0.157017	2.8	0	Low risk
TCGA-MP-A4SV-01	-0.25488	87.333	1	Low risk
TCGA-MP-A4SW-01	-0.457793	59.267	1	Low risk
TCGA-MP-A4SY-01	0.573536	50.033	1	High risk
TCGA-MP-A4T4-01	-0.507834	87.233	1	Low risk
TCGA-MP-A4T6-01	-0.739447	59.667	1	Low risk
TCGA-MP-A4T7-01	0.703361	5.567	1	High risk
TCGA-MP-A4T8-01	1.38102	5.367	1	High risk
TCGA-MP-A4T9-01	-0.103807	42.167	1	Low risk
TCGA-MP-A4TA-01	0.978827	31.667	1	High risk
TCGA-MP-A4TC-01	0.536157	2.467	1	High risk
TCGA-MP-A4TD-01	0.568523	10.233	1	High risk
TCGA-MP-A4TE-01	0.209759	29.867	1	High risk
TCGA-MP-A4TF-01	0.250317	11.2	1	High risk
TCGA-MP-A4TH-01	-0.695966	24.7	0	Low risk
TCGA-MP-A4TI-01	-0.0826728	14.3	1	Low risk
TCGA-MP-A4TJ-01	-0.306552	11.3	1	Low risk
TCGA-MP-A4TK-01	0.399385	19.4	1	High risk
TCGA-MP-A5C7-01	-0.110101	74.933	0	Low risk
TCGA-NJ-A4YF-01	-0.246397	72.033	0	Low risk
TCGA-NJ-A4YG-01	0.395747	75.367	0	High risk
TCGA-NJ-A4YI-01	0.760172	0.133	1	High risk
TCGA-NJ-A4YP-01	0.863469	1.667	0	High risk
TCGA-NJ-A4YQ-01	-0.886263	47.733	0	Low risk
TCGA-NJ-A55A-01	-0.911274	0.5	0	Low risk
TCGA-NJ-A55O-01	-0.0360469	0.433	0	Low risk
TCGA-NJ-A55R-01	0.393225	20.1	0	High risk
TCGA-NJ-A7XG-01	-0.733862	20.567	0	Low risk
TCGA-O1-A52J-01	-0.594545	59.933	1	Low risk
TCGA-S2-AA1A-01	-0.927229	17.1	0	Low risk

## Sheet: GSE13213
sample	gender	age	smoking	stage	time	status	ITGB1	PLAUR	P2RX1	F2	C4BPA	COL1A2	Status	Time	Risk	Group
GSM333673	M	71	1020	IB	1326	Dead	0.486539	0.552524	1.22865	-1.00415	1.52855	3.92071	1	44.2	-0.547995	High risk
GSM333674	F	49	0	IA	3275	Alive	0.0402939	-0.219848	0.854876	-2.12137	4.03845	1.93238	0	109.17	-3.01348	Low risk
GSM333675	F	51	0	IIIA	1687	Dead	0.585296	0.371883	0.98244	-1.93141	3.47365	3.81095	1	56.23	-1.18077	High risk
GSM333676	F	51	0	IIA	3214	Alive	0.438194	0.0727818	0.654792	-1.78065	2.37805	3.28749	0	107.13	-1.08202	High risk
GSM333677	F	67	0	IIIA	1200	Dead	-0.0929005	-0.985633	0.246272	-2.05294	1.23137	2.42837	1	40	-1.85537	High risk
GSM333678	M	66	100	IIIA	223	Dead	0.658394	0.153471	0.38907	-2.16129	-1.0331	3.15006	1	7.43	-0.33565	High risk
GSM333679	F	71	0	IA	3245	Alive	0.283132	-0.663231	1.15036	-1.31337	1.97169	2.93757	0	108.17	-2.27175	High risk
GSM333680	F	62	0	IIIB	3274	Alive	0.599735	0.0923553	0.732274	-0.801092	2.48108	2.45443	0	109.13	-1.37113	High risk
GSM333681	F	47	120	IIIA	511	Dead	0.175803	0.148948	1.77	-2.69391	1.07822	2.84952	1	17.03	-3.04534	Low risk
GSM333682	F	60	150	IA	3245	Alive	0.386889	-0.0335136	1.20066	-2.42237	2.58379	2.58532	0	108.17	-2.74324	Low risk
GSM333683	F	64	0	IB	3295	Alive	0.341671	-0.726448	1.3875	-2.12982	3.99668	2.64192	0	109.83	-3.57786	Low risk
GSM333684	M	57	1110	IIIA	3260	Alive	0.183374	0.568515	1.1043	-2.53127	1.66694	3.78821	0	108.67	-1.17051	High risk
GSM333685	F	55	0	IIB	1855	Dead	0.0589482	0.186707	1.17679	-2.4613	2.96547	3.44458	1	61.83	-1.99831	High risk
GSM333686	M	74	810	IIIA	694	Dead	0.567212	1.09922	1.75673	-2.04195	1.70546	3.49566	1	23.13	-1.67512	High risk
GSM333687	M	61	1230	IA	3246	Alive	0.373304	0.234329	1.29084	-2.03988	2.8562	3.72007	0	108.2	-1.70756	High risk
GSM333688	F	67	200	IB	3169	Alive	0.64986	-0.254601	1.02932	-2.03477	2.05747	3.91346	0	105.63	-1.42339	High risk
GSM333689	M	59	0	IB	1030	Dead	0.724695	0.63658	0.835659	-2.04274	1.39877	2.84263	1	34.33	-1.19109	High risk
GSM333690	M	66	1040	IIIA	2102	Dead	0.117493	-0.52692	1.01342	-0.250842	0.657451	2.13715	1	70.07	-1.87479	High risk
GSM333691	F	68	0	IIIA	3057	Alive	0.433535	-0.712853	1.52245	-1.91933	-0.0173525	3.96785	0	101.9	-1.97229	High risk
GSM333692	M	64	0	IA	3182	Alive	0.898791	-0.332655	1.4353	-1.77852	2.36103	3.23903	0	106.07	-2.47023	Low risk
GSM333693	M	43	0	IB	3004	Alive	0.106133	-0.38458	0.936387	-1.49143	3.75945	1.94514	0	100.13	-2.90521	Low risk
GSM333694	M	73	430	IIIA	3170	Alive	0.664603	1.12487	1.485	-1.84275	0.844838	3.86996	0	105.67	-0.770436	High risk
GSM333695	M	72	636	IB	2974	Alive	0.722142	-0.267468	0.249863	0.847945	1.07021	3.11514	0	99.13	0.493496	High risk
GSM333696	M	56	1200	IA	2879	Alive	-0.0866328	-0.490675	1.50779	-1.86335	4.80675	2.14378	0	95.97	-3.96132	Low risk
GSM333697	M	75	0	IIB	1271	Dead	0.505909	-0.0278824	1.8615	-0.824113	0.997983	2.17078	1	42.37	-2.95351	Low risk
GSM333698	M	62	1600	IIB	2979	Alive	0.606605	-0.579754	1.24151	-1.57766	0.481788	3.7591	0	99.3	-1.5832	High risk
GSM333699	M	61	1140	IB	2905	Alive	0.678148	-0.388756	1.35312	-1.57276	1.70077	2.39301	0	96.83	-2.81836	Low risk
GSM333700	F	32	0	IIIB	2885	Dead	0.156229	-1.08362	0.362639	-1.96088	4.38651	2.52826	1	96.17	-2.52298	Low risk
GSM333701	M	53	1980	IA	2701	Alive	0.198513	-0.583825	1.33812	-2.00057	1.21623	2.9018	0	90.03	-2.66938	Low risk
GSM333702	M	66	0	IIIB	896	Dead	0.717515	0.773319	1.30001	-0.736979	2.50385	2.02458	1	29.87	-1.9395	High risk
GSM333703	F	55	0	IIIA	2910	Alive	0.827913	-0.860805	0.540391	-0.570389	1.7457	3.74133	0	97	-0.62116	High risk
GSM333704	M	62	400	IIB	2813	Alive	-0.111294	-0.957746	0.975764	-1.57777	4.6383	1.88185	0	93.77	-3.61617	Low risk
GSM333705	F	64	0	IB	2749	Alive	0.100608	-0.491566	1.10156	-1.65813	4.75565	2.45383	0	91.63	-3.08002	Low risk
GSM333706	F	63	0	IA	2932	Alive	-0.582649	-0.992475	0.952858	-0.370427	4.23514	0.893143	0	97.73	-3.73344	Low risk
GSM333707	F	69	0	IB	1389	Dead	-0.0506285	-0.669991	1.6118	-1.5444	3.01062	2.47389	1	46.3	-3.53205	Low risk
GSM333708	F	52	0	IB	2796	Alive	-0.195904	-0.622096	1.4952	-2.22762	4.35864	2.20714	0	93.2	-4.07702	Low risk
GSM333709	F	52	0	IIIA	361	Dead	0.719334	0.196008	1.48311	-2.06549	0.915573	3.47355	1	12.03	-1.85055	High risk
GSM333710	M	62	0	IIIA	397	Dead	0.0180259	-0.896245	0.395342	-2.33479	2.93221	2.47977	1	13.23	-2.37844	Low risk
GSM333711	M	62	840	IA	2506	Alive	0.0608276	-0.656245	1.32213	-1.6703	3.02697	2.03067	0	83.53	-3.51554	Low risk
GSM333712	M	67	820	IB	2426	Alive	0.249986	-0.0785	1.86685	0.248655	0.751914	3.07804	0	80.87	-1.80464	High risk
GSM333713	F	63	0	IIIA	2193	Dead	-0.00350802	-0.700787	1.06476	-2.42243	2.63876	2.58656	1	73.1	-3.05404	Low risk
GSM333714	F	49	0	IB	2797	Alive	1.12534	-0.504076	0.588315	-2.47002	0.949769	3.27958	0	93.23	-1.47529	High risk
GSM333715	F	59	0	IIB	2355	Alive	0.244365	-0.712975	1.00892	-1.60922	3.24522	3.1884	0	78.5	-2.28526	Low risk
GSM333716	M	46	0	IIA	2729	Alive	0.109828	-0.221334	1.57302	-2.06826	3.60922	2.69735	0	90.97	-3.32513	Low risk
GSM333717	F	61	0	IA	2702	Alive	0.330875	-0.478218	1.69034	-2.12413	4.22313	3.19204	0	90.07	-3.43819	Low risk
GSM333718	F	35	20	IIIB	636	Dead	-0.406514	-0.283056	1.15913	-1.96368	0.87896	1.9816	1	21.2	-2.81249	Low risk
GSM333719	M	76	1620	IB	828	Dead	0.338658	-0.731641	0	-1.58024	5.21414	3.36539	1	27.6	-1.12913	High risk
GSM333720	F	76	0	IB	2702	Alive	0.73105	-0.616579	0.396854	-1.64837	2.42174	3.8754	0	90.07	-0.747794	High risk
GSM333721	F	84	0	IB	2456	Alive	0.977311	-0.0334524	0.677707	-1.97764	2.8001	3.47259	0	81.87	-1.2154	High risk
GSM333722	M	64	1540	IIIA	784	Dead	0.0306112	0.00780238	1.28105	-2.25911	2.38956	3.6169	1	26.13	-1.95181	High risk
GSM333723	F	53	835	IIIB	596	Dead	0.312609	0.938659	0.685782	-1.95609	0.16341	2.05426	1	19.87	-1.0956	High risk
GSM333724	F	53	120	IIIA	2520	Alive	-0.0236106	-0.862831	0	-1.94919	2.70946	2.1718	0	84	-1.83394	High risk
GSM333725	F	62	0	IB	2347	Dead	0.109371	-1.16176	0.866393	-0.958526	3.45701	2.20892	1	78.23	-2.89111	Low risk
GSM333726	F	73	0	IB	1880	Dead	0.046321	0.397049	0.809867	-1.70654	0.993015	2.36317	1	62.67	-1.46472	High risk
GSM333727	M	47	800	IA	2050	Dead	0.513232	-0.890216	0.57345	-2.0471	1.91634	2.63101	1	68.33	-2.19777	High risk
GSM333728	M	74	1060	IB	2072	Alive	0.283611	-0.847723	1.05296	-1.41576	3.23283	2.32427	0	69.07	-2.99471	Low risk
GSM333729	M	56	1260	IB	440	Dead	-0.33145	-1.69379	0.594167	-1.56667	0.0407199	0.817937	1	14.67	-3.61139	Low risk
GSM333730	M	69	675	IA	2525	Alive	0.182795	0.15736	2.24214	0.0715799	2.32499	3.22448	0	84.17	-2.38881	Low risk
GSM333731	M	68	570	IIA	482	Dead	0.143632	-0.783956	0	-1.68067	1.99703	1.1862	1	16.07	-2.26149	High risk
GSM333732	M	41	60	IA	1164	Dead	0.679819	-1.09595	0.466908	-0.583609	0.685083	3.02347	1	38.8	-1.04427	High risk
GSM333733	M	55	1440	IA	2533	Alive	1.00688	0.188146	1.36572	-1.68424	1.78315	3.42664	0	84.43	-1.71359	High risk
GSM333734	F	60	0	IA	2528	Alive	0.551795	0.213526	1.45216	-1.27725	1.29734	3.56302	0	84.27	-1.44498	High risk
GSM333735	M	66	0	IA	2353	Alive	0.235092	0.0825225	1.27892	-1.95184	2.91175	2.65295	0	78.43	-2.5626	Low risk
GSM333736	F	42	0	IA	2507	Alive	0.455388	-1.60819	1.0431	-2.11611	4.51168	2.47559	0	83.57	-3.96034	Low risk
GSM333737	M	56	720	IIB	2519	Alive	-0.0465844	-1.3861	0.774936	-1.46441	3.58134	0.119723	0	83.97	-4.72449	Low risk
GSM333738	F	50	0	IA	2521	Alive	0.0796641	-0.0797665	0.501459	-1.63686	1.35672	2.04391	0	84.03	-1.66248	High risk
GSM333739	F	70	400	IIIA	1501	Dead	0.165722	-0.435882	0.6329	-0.84515	3.08449	2.3005	1	50.03	-1.86076	High risk
GSM333740	M	61	0	IA	2260	Alive	-0.00468704	-0.371265	0.639152	-1.78637	4.20188	2.77869	0	75.33	-2.08356	High risk
GSM333741	M	63	900	IIIA	2339	Alive	0.305689	-1.30662	0.380503	-0.199674	4.33759	2.53928	0	77.97	-1.90802	High risk
GSM333742	F	60	0	IB	1229	Dead	0.632982	0.287897	1.37307	-2.34225	2.15037	3.58827	1	40.97	-1.88888	High risk
GSM333743	M	58	690	IA	2341	Alive	0.498056	0.119379	0.500332	-1.07088	1.75115	2.61754	0	78.03	-0.907842	High risk
GSM333744	M	60	1200	IB	777	Dead	0.51851	-1.84541	0.639424	-2.35294	-0.160052	3.08702	1	25.9	-2.41893	Low risk
GSM333745	F	65	0	IA	1333	Dead	0.317728	-0.382815	0.60922	-0.825543	3.899	2.61139	1	44.43	-1.69374	High risk
GSM333746	F	60	0	IA	2348	Alive	0.0167996	-0.443502	1.00479	-1.83639	3.3525	2.64339	0	78.27	-2.60666	Low risk
GSM333747	M	82	0	IB	1008	Dead	-0.247602	-0.604718	1.48587	-3.2571	-0.757835	3.31059	1	33.6	-2.79691	Low risk
GSM333748	M	67	900	IIB	1201	Dead	0.674001	0.158096	0.593843	-2.08007	1.58514	3.97076	1	40.03	-0.425638	High risk
GSM333749	F	67	0	IB	1956	Alive	0.0149844	-0.307612	0.395603	-2.3371	3.15445	2.72732	0	65.2	-1.80615	High risk
GSM333750	F	60	180	IIIA	749	Dead	0.510853	-1.75643	1.02026	-1.8316	0.644626	2.17193	1	24.97	-3.45761	Low risk
GSM333751	M	66	800	IA	2335	Alive	0.10786	-1.03691	0.94722	-1.54553	2.68968	2.76523	0	77.83	-2.62522	Low risk
GSM333752	M	73	900	IIA	860	Dead	-0.283695	-0.195412	1.4356	-1.77303	3.66753	2.95416	1	28.67	-2.80797	Low risk
GSM333753	M	74	1160	IB	186	Dead	0.7174	1.2231	0.698552	-2.14872	-2.35469	3.34572	1	6.2	0.406111	High risk
GSM333754	M	56	720	IIB	2342	Alive	0.838878	0.47228	0.784558	-0.526714	1.25276	3.07445	0	78.07	-0.36842	High risk
GSM333755	F	49	0	IIIA	1074	Dead	0.0923763	-0.0371717	0.701704	-2.79535	2.12828	3.08003	1	35.8	-1.78813	High risk
GSM333756	F	60	0	IIB	867	Dead	0.0118535	-1.0704	0.248315	-1.71084	0.395548	2.30551	1	28.9	-1.71193	High risk
GSM333757	M	53	1320	IIIA	304	Dead	0.752958	-1.04905	0.409816	-1.14996	1.70782	3.0808	1	10.13	-1.32179	High risk
GSM333758	M	51	56	IA	906	Dead	0.695544	-1.13734	-0.024292	-2.32877	2.33812	3.06758	1	30.2	-1.44211	High risk
GSM333759	M	74	800	IA	477	Dead	0.494375	0.434341	0.413892	-2.45524	-1.05543	3.51297	1	15.9	-0.0229762	High risk
GSM333760	M	64	1480	IB	2294	Alive	-0.402844	0.357348	1.00655	-1.96052	1.43474	1.80326	0	76.47	-2.36609	Low risk
GSM333761	F	49	0	IA	2288	Alive	-0.42976	-0.0388304	1.61	-1.17192	2.22202	2.29295	0	76.27	-2.89892	Low risk
GSM333762	M	70	450	IB	2268	Alive	-0.4719	-0.225481	1.12319	-1.99963	0.536383	1.65289	0	75.6	-2.92098	Low risk
GSM333763	M	75	2820	IB	2101	Alive	0.0187208	-0.00463105	1.2562	-2.17802	3.45569	2.16451	0	70.03	-3.15307	Low risk
GSM333764	F	76	0	IA	2189	Alive	-0.643752	-0.851074	1.5608	-1.2175	2.73541	0.776231	0	72.97	-4.65769	Low risk
GSM333765	F	53	0	IA	2144	Dead	-0.126714	-0.283157	1.99012	-0.574955	2.79464	1.73556	1	71.47	-3.84051	Low risk
GSM333766	M	75	900	IB	1920	Dead	0.0765334	0.306518	1.39327	-0.718892	1.9468	2.4806	1	64	-1.96341	High risk
GSM333767	M	60	260	IA	2019	Alive	-0.140181	-0.391763	1.46047	-1.31689	5.0129	0.893397	0	67.3	-4.5431	Low risk
GSM333768	F	61	0	IA	1213	Dead	0.0903362	0.470192	1.07643	-2.76552	2.12726	3.05911	1	40.43	-1.92925	High risk
GSM333769	M	67	2580	IA	1044	Dead	-0.221554	0.0661389	1.17831	-1.75085	3.26538	1.59271	1	34.8	-3.19515	Low risk
GSM333770	M	63	2350	IB	1955	Alive	-0.0385782	0.511165	0.819751	-2.0852	2.28357	2.77352	0	65.17	-1.48612	High risk
GSM333771	F	56	0	IA	2067	Alive	-0.414614	-0.0599307	1.70497	-2.45036	4.46996	2.27956	0	68.9	-4.0172	Low risk
GSM333772	F	69	180	IB	2009	Alive	-0.260289	-0.352876	1.77408	-1.87549	2.10082	2.19918	0	66.97	-3.71275	Low risk
GSM333773	F	68	0	IA	1967	Alive	-0.0170234	0.293691	1.66372	-1.28725	2.26077	2.26675	0	65.57	-2.80696	Low risk
GSM333774	F	72	0	IA	2041	Alive	-0.106859	-0.943779	1.90808	-1.92573	2.13803	2.48488	0	68.03	-4.14324	Low risk
GSM333775	F	63	0	IA	1042	Dead	-0.221772	0.0938396	1.14641	-1.22761	2.43816	2.2816	1	34.73	-2.24335	High risk
GSM333776	M	35	1020	IA	1994	Alive	-0.224529	0.308938	1.72043	-1.88998	2.49211	1.82671	0	66.47	-3.50793	Low risk
GSM333777	F	59	0	IB	1618	Dead	-0.182263	-0.941648	1.94394	-2.17419	2.03713	2.45539	1	53.93	-4.30533	Low risk
GSM333778	F	65	0	IA	1849	Alive	-0.0513305	0.178268	1.81039	-1.89103	2.76922	0.751402	0	61.63	-4.57059	Low risk
GSM333779	F	47	0	IB	1823	Alive	-0.325735	0.681475	1.64235	1.51422	2.55029	1.96326	0	60.77	-1.5216	High risk
GSM333780	M	61	1050	IB	1836	Alive	-0.160953	-0.264963	1.36048	-1.36628	2.66329	1.95415	0	61.2	-3.13963	Low risk
GSM333781	F	76	0	IB	1931	Alive	-0.00879114	-0.244821	1.36705	-1.87926	4.90652	2.26193	0	64.37	-3.52788	Low risk
GSM333782	F	48	840	IB	1843	Alive	-0.50191	-0.335393	1.50972	-0.969785	2.50837	1.70507	0	61.43	-3.37426	Low risk
GSM333783	M	57	400	IA	1852	Alive	0.22987	-0.245017	1.25258	-1.75246	3.21643	2.54082	0	61.73	-2.81324	Low risk
GSM333784	F	60	0	IA	1907	Alive	-0.223868	0.200551	1.10213	-2.25114	4.40398	2.40535	0	63.57	-2.81457	Low risk
GSM333785	M	47	320	IA	713	Dead	-0.38276	-0.476302	1.38317	-0.401446	1.67617	1.82549	1	23.77	-2.81671	Low risk
GSM333786	M	35	210	IA	1858	Alive	-0.2264	0.187477	1.94339	-1.80005	2.79313	1.50068	0	61.93	-4.15351	Low risk
GSM333787	F	49	220	IB	1696	Alive	0.283312	0.398954	1.63362	-1.20944	1.53591	2.94475	0	56.53	-2.02562	High risk
GSM333788	M	61	700	IA	1252	Dead	-0.516827	-0.41662	1.02649	-1.46264	5.26291	2.13975	1	41.73	-3.15762	Low risk
GSM333789	M	61	800	IB	1222	Dead	0.453474	1.07913	1.40544	0.742022	2.8394	2.40412	1	40.73	-0.978178	High risk

## Sheet: GSE31210
sample	gender	age	smoking	stage	time	status	ITGB1	COL1A2	C4BPA	F2	P2RX1	PLAUR	Status	Risk	Group
GSM773540	female	55	Never-smoker	II	8.43333	Dead	1.10651	1.92245	1.93491	-0.883568	-0.104231	0.98648	1	0.08279	High risk
GSM773541	female	38	Ever-smoker	II	1.9	Alive	1.27161	1.81903	1.38072	-0.647753	0.195852	1.36637	0	0.0778324	High risk
GSM773542	male	30	Ever-smoker	II	86.7	Alive	1.25695	1.83923	1.53183	-0.486366	-0.173791	1.16119	0	0.490853	High risk
GSM773543	female	64	Never-smoker	II	39.1	Alive	1.16259	1.61332	1.76173	-0.901501	-0.772784	0.861974	0	0.693897	High risk
GSM773544	female	63	Never-smoker	II	78.9667	Alive	1.08828	1.78096	1.61053	-1.1564	-0.00904338	1.19699	0	-0.0625222	High risk
GSM773545	female	60	Never-smoker	II	62.6333	Alive	1.16855	1.62454	1.63486	-2.10762	0.263107	1.01244	0	-1.11106	Low risk
GSM773546	female	68	Never-smoker	II	20.2	Alive	1.31111	1.84904	1.59899	-1.19525	-0.186772	1.09873	0	0.142405	High risk
GSM773547	male	58	Ever-smoker	II	4.76667	Dead	1.30174	1.80974	1.79358	-0.432109	0.166289	1.09353	1	-0.0641087	High risk
GSM773548	female	63	Never-smoker	I	63.9667	Alive	1.19941	1.7942	1.41027	-1.08802	-0.48933	0.841001	0	0.405806	High risk
GSM773549	female	56	Never-smoker	I	61.1667	Alive	1.16763	1.64124	1.73615	-1.35371	-0.124962	1.00595	0	-0.257781	Low risk
GSM773550	female	34	Ever-smoker	I	60.9333	Alive	1.17107	1.80744	1.73365	-1.83085	-0.0812204	1.20991	0	-0.257682	Low risk
GSM773551	female	75	Never-smoker	II	45.3	Dead	1.25038	1.74223	1.41766	-1.65817	0.00846094	1.18709	1	-0.31209	Low risk
GSM773552	male	60	Ever-smoker	II	19.6667	Dead	1.4139	1.84523	0.468079	-1.26963	-0.104929	1.20608	1	0.271734	High risk
GSM773553	female	46	Never-smoker	I	14.6	Dead	1.36288	1.72455	1.54731	-0.0156285	-0.185182	1.28749	1	0.720699	High risk
GSM773554	female	60	Never-smoker	I	28.7	Alive	1.39664	1.60696	1.62144	-1.18059	-0.0288751	0.913034	0	-0.384206	Low risk
GSM773555	male	61	Ever-smoker	I	17.9333	Alive	1.20508	1.879	1.14329	-1.51168	-0.241079	1.23956	0	0.279903	High risk
GSM773556	male	63	Ever-smoker	I	48.7333	Alive	1.27336	1.7419	1.74681	-0.517703	-0.0352163	0.819536	0	-0.0703448	High risk
GSM773557	male	47	Ever-smoker	II	49.1667	Alive	1.34696	1.87701	1.83324	-1.28777	0.119116	1.0446	0	-0.374312	Low risk
GSM773558	male	59	Ever-smoker	II	61.8667	Alive	1.43858	1.90905	1.25475	-1.25519	-0.511788	1.17528	0	0.717903	High risk
GSM773559	male	64	Ever-smoker	II	102.233	Alive	1.33586	1.73287	0.955735	-0.834308	-0.275621	1.50174	0	0.744732	High risk
GSM773560	male	60	Ever-smoker	II	38.0667	Alive	1.34084	1.86473	1.405	-0.993002	-0.0199362	1.35836	0	0.240865	High risk
GSM773561	male	61	Never-smoker	I	60.8333	Alive	1.13312	1.81904	1.5689	-1.05918	-0.0208466	0.644445	0	-0.370683	Low risk
GSM773562	female	53	Never-smoker	I	53.6667	Alive	1.17074	1.87771	1.53007	0.0817538	-0.0513092	0.912914	0	0.42541	High risk
GSM773563	male	53	Ever-smoker	I	67.1333	Alive	1.18666	1.764	1.18775	-0.270228	-0.134328	1.1997	0	0.566299	High risk
GSM773564	male	53	Ever-smoker	I	60.8667	Alive	1.21538	1.65054	1.60636	-1.77108	-0.503827	1.04552	0	0.129448	High risk
GSM773565	male	67	Never-smoker	I	73.0333	Alive	1.32597	1.84844	1.14359	-0.893563	0.180746	1.30754	0	0.00920225	High risk
GSM773566	female	69	Never-smoker	I	111.4	Alive	1.35096	1.7401	1.53583	-0.17638	0.271964	1.12337	0	-0.0783032	High risk
GSM773567	male	64	Ever-smoker	I	44.2667	Alive	1.18232	1.78056	1.57476	-0.919931	0.337714	1.28171	0	-0.360503	Low risk
GSM773568	female	69	Never-smoker	I	97.5	Alive	1.41085	1.80631	0.51939	-0.923105	-0.0260606	1.42911	0	0.443929	High risk
GSM773569	female	50	Never-smoker	I	96	Alive	1.05346	1.54675	1.61246	-0.923749	0.0978495	0.726411	0	-0.621018	Low risk
GSM773570	female	70	Never-smoker	I	57.4667	Alive	1.23086	1.79839	1.70757	-1.24253	0.265297	0.922698	0	-0.677864	Low risk
GSM773571	male	57	Never-smoker	II	54.6	Alive	1.30677	1.85956	1.06448	-0.672154	-0.00461941	1.24764	0	0.338185	High risk
GSM773572	male	58	Ever-smoker	II	10.5	Alive	1.24976	1.84312	1.59048	-0.316286	0.111332	1.26271	0	0.24591	High risk
GSM773573	male	69	Ever-smoker	II	3.3	Dead	1.54231	1.8758	-0.111689	-1.24619	-0.393482	1.44673	1	0.974047	High risk
GSM773574	male	61	Ever-smoker	II	3.33333	Dead	1.34039	1.84582	1.53017	-0.979605	0.181817	1.17975	1	-0.193519	High risk
GSM773575	male	68	Ever-smoker	II	5.43333	Dead	1.23423	1.78344	1.60242	-0.833263	0.0219164	1.193	1	0.0398118	High risk
GSM773576	female	64	Never-smoker	II	6.53333	Dead	1.21351	1.92668	1.38764	-1.3288	0.78405	0.897751	1	-1.28834	Low risk
GSM773577	female	69	Never-smoker	II	24.1	Dead	1.19014	1.87622	1.59338	-1.9504	-0.260719	1.00054	1	-0.144283	High risk
GSM773578	female	66	Never-smoker	II	22.5333	Alive	1.13031	1.67062	1.0669	-0.351083	-0.491289	0.912417	0	0.757785	High risk
GSM773579	male	68	Ever-smoker	II	8.33333	Dead	1.31123	1.72177	1.04718	-0.922762	0.0625708	1.00179	1	-0.143131	High risk
GSM773580	male	69	Ever-smoker	II	42.7	Alive	1.28074	1.94391	1.74197	-0.682253	0.187763	1.0981	0	-0.0930946	High risk
GSM773581	male	64	Ever-smoker	I	9.9	Alive	1.28664	1.81052	0.223546	-1.41245	-0.314266	1.2223	0	0.52151	High risk
GSM773582	male	64	Ever-smoker	I	17.0667	Alive	1.28847	1.80049	1.71656	-0.626925	-0.307214	1.0122	0	0.439756	High risk
GSM773583	male	66	Ever-smoker	I	21.1667	Dead	1.16837	1.79781	1.5843	-1.52177	0.228858	1.18812	1	-0.538065	Low risk
GSM773584	male	64	Ever-smoker	I	27.1	Dead	1.17942	1.85474	0.773639	-0.909632	0.128218	1.1912	1	0.0580551	High risk
GSM773585	female	68	Never-smoker	I	46.2333	Dead	1.31509	1.85722	1.24175	-0.893955	0.0321542	1.3228	1	0.211354	High risk
GSM773586	male	68	Ever-smoker	I	38.1333	Alive	1.36179	1.80571	0.793344	-0.453017	0.273861	1.37419	0	0.157451	High risk
GSM773587	male	63	Ever-smoker	I	8.6	Dead	1.30463	1.76388	1.2857	-0.459396	0.0686413	1.00978	1	0.0503826	High risk
GSM773588	female	58	Never-smoker	I	9.06667	Alive	1.30328	1.91031	0.900787	-0.984965	0.165327	0.801356	0	-0.291439	Low risk
GSM773589	male	71	Ever-smoker	I	35.0667	Dead	1.32534	1.79796	1.52994	-0.948228	-0.224466	1.23857	1	0.380036	High risk
GSM773590	female	52	Never-smoker	I	26	Alive	1.31297	1.88081	1.15515	-0.223212	0.279603	1.06184	0	0.0164536	High risk
GSM773591	male	66	Ever-smoker	I	20.7333	Dead	1.36139	1.78884	1.50628	-2.01863	0.0427584	1.26836	1	-0.441139	Low risk
GSM773592	female	66	Never-smoker	I	9.56667	Dead	1.30203	1.88976	0.715829	-1.36672	-0.582829	1.20012	1	0.863012	High risk
GSM773593	female	47	Never-smoker	I	45.4333	Dead	1.1697	1.74827	1.09073	-1.28074	-0.00277453	1.1142	1	-0.119952	High risk
GSM773594	male	64	Never-smoker	I	6.6	Alive	1.24609	1.80164	1.49582	-1.32505	0.118904	0.893859	0	-0.49725	Low risk
GSM773595	male	54	Never-smoker	I	33.2333	Alive	1.22073	1.70521	1.7017	-1.57411	0.125289	0.775437	0	-0.810806	Low risk
GSM773596	female	67	Never-smoker	I	21.8667	Dead	1.35769	1.76843	1.60712	-1.43604	0.0710172	1.06437	1	-0.40138	Low risk
GSM773597	female	54	Never-smoker	II	8.63333	Dead	1.24018	1.69511	1.68705	-0.427682	-0.137099	1.04117	1	0.245722	High risk
GSM773598	male	65	Ever-smoker	II	76.3	Alive	1.41145	1.81011	1.37021	0.363449	-0.651273	0.523762	0	1.06034	High risk
GSM773599	female	49	Ever-smoker	II	63.8667	Alive	1.15562	1.9783	1.27223	-1.38539	0.589943	1.22704	0	-0.751194	Low risk
GSM773600	male	62	Ever-smoker	II	68.2667	Alive	1.24293	1.88111	0.9506	-1.18789	0.446998	1.19102	0	-0.510765	Low risk
GSM773601	male	61	Ever-smoker	II	49.1667	Alive	1.54692	1.78508	1.21094	0.237198	-0.520407	1.34325	0	1.43336	High risk
GSM773602	male	57	Ever-smoker	II	51.3	Alive	1.30483	1.83239	1.60504	-0.352927	0.484752	0.827104	0	-0.606045	Low risk
GSM773603	male	60	Ever-smoker	II	21.2	Alive	1.39161	1.87141	1.44331	-0.538188	0.0471703	1.22838	0	0.255865	High risk
GSM773604	male	46	Ever-smoker	II	10.6	Alive	1.55141	1.79587	1.12825	-1.10315	0.0595031	1.65152	0	0.295181	High risk
GSM773605	male	52	Ever-smoker	II	66.8333	Alive	1.12858	1.94188	1.75007	-1.6789	0.2318	1.06459	0	-0.624614	Low risk
GSM773606	female	54	Never-smoker	II	65.5	Alive	1.38653	1.74611	1.62198	-0.391222	0.356599	0.929178	0	-0.441382	Low risk
GSM773607	female	58	Never-smoker	I	80.8333	Alive	1.23666	1.60172	1.62246	-0.958481	0.115804	1.19098	0	-0.283101	Low risk
GSM773608	female	64	Never-smoker	I	52.2	Alive	1.13745	1.78209	1.69903	-2.00186	0.460646	0.744086	0	-1.42267	Low risk
GSM773609	female	65	Never-smoker	I	33	Alive	1.25433	1.7161	1.7466	-1.19093	0.0242293	1.0796	0	-0.280622	Low risk
GSM773610	male	52	Ever-smoker	I	24.3	Alive	1.33473	1.80627	1.61915	-1.07384	0.0198944	0.95189	0	-0.226587	Low risk
GSM773611	male	61	Never-smoker	I	78.4667	Alive	1.00582	1.70721	1.01838	-1.78187	-0.117015	0.692109	0	-0.513717	Low risk
GSM773612	male	61	Ever-smoker	I	27.2667	Alive	1.20533	1.8859	1.29725	-1.35106	0.366943	1.04348	0	-0.639559	Low risk
GSM773613	female	62	Ever-smoker	I	66.9667	Alive	1.22172	1.7315	1.06939	-1.48748	-0.210201	1.17008	0	0.10181	High risk
GSM773614	female	47	Ever-smoker	I	84.9667	Alive	1.24374	1.81924	1.69229	-1.79579	0.00439369	1.20644	0	-0.344926	Low risk
GSM773615	male	64	Ever-smoker	I	113.7	Alive	1.30871	1.57329	1.26819	-0.801956	-0.881732	0.779307	0	0.882885	High risk
GSM773616	male	50	Ever-smoker	I	60.2	Alive	1.34939	1.71823	1.51524	-0.226249	-0.38369	1.18499	0	0.822711	High risk
GSM773617	female	66	Never-smoker	I	64.5667	Alive	1.23383	1.56219	1.72743	-0.418461	-0.999098	1.05938	0	1.3289	High risk
GSM773618	male	56	Never-smoker	I	50.6667	Alive	1.23529	1.62639	1.73232	-1.01694	-0.173606	0.844126	0	-0.169902	High risk
GSM773619	male	76	Ever-smoker	I	45.8333	Alive	1.31775	1.83772	1.74448	-0.876196	-0.169539	1.16797	0	0.277843	High risk
GSM773620	female	56	Never-smoker	I	58.5333	Alive	1.24072	1.71171	1.55875	-1.5739	-0.0305252	0.835123	0	-0.525596	Low risk
GSM773621	male	53	Ever-smoker	I	53.2333	Alive	1.33729	1.80438	-0.638343	-0.935786	0.0431344	1.4415	0	0.55479	High risk
GSM773622	male	57	Never-smoker	I	57.1333	Alive	1.34079	1.68412	1.58751	-0.997553	0.227689	1.1219	0	-0.435804	Low risk
GSM773623	female	61	Never-smoker	I	54.5667	Alive	1.16026	1.72302	1.89956	-1.40778	0.121625	0.929658	0	-0.640685	Low risk
GSM773624	female	66	Never-smoker	I	55.1	Alive	1.16024	1.80377	1.706	-0.347006	-0.0824029	0.920378	0	0.196384	High risk
GSM773625	male	66	Ever-smoker	I	39.8667	Alive	1.35233	1.76738	1.61316	-0.834105	0.18703	1.34549	0	-0.0874626	High risk
GSM773626	male	57	Never-smoker	I	56.7333	Alive	1.20141	1.78125	1.27398	-1.29402	-0.911894	1.0613	0	1.06314	High risk
GSM773627	female	61	Never-smoker	I	68.3333	Alive	1.23697	1.71114	1.67887	-0.369926	-0.0931932	0.920153	0	0.136836	High risk
GSM773628	male	63	Ever-smoker	I	41.8667	Alive	1.30759	1.8896	0.574462	0.0329915	-0.413475	1.20111	0	1.28228	High risk
GSM773629	male	60	Ever-smoker	I	27.2667	Alive	1.25921	1.83637	1.3357	-0.584094	0.224735	1.17	0	-0.0555344	High risk
GSM773630	male	59	Ever-smoker	I	38.4667	Alive	1.1125	1.63671	1.43075	-1.00215	-0.201108	1.20142	0	0.195172	High risk
GSM773631	female	55	Never-smoker	I	101.933	Alive	1.25609	1.71855	1.7372	-0.681948	-0.892065	0.975707	0	1.11901	High risk
GSM773632	male	52	Ever-smoker	I	64.7	Alive	1.29266	1.69659	1.73418	-1.31236	-0.0282444	0.795503	0	-0.48294	Low risk
GSM773633	female	68	Never-smoker	I	53.2	Alive	1.08125	1.81127	1.59619	-1.09132	0.108511	0.933084	0	-0.360787	Low risk
GSM773634	male	55	Ever-smoker	I	81.6667	Alive	1.20894	1.71252	1.39647	-1.27534	-0.845535	0.969513	0	0.841991	High risk
GSM773635	female	64	Never-smoker	I	62.7	Alive	1.18449	1.72022	1.6359	-1.02514	-0.0448631	0.943716	0	-0.189484	High risk
GSM773636	male	51	Ever-smoker	I	54.5667	Alive	1.15467	1.76973	1.56534	-1.27945	0.196851	0.797413	0	-0.688985	Low risk
GSM773637	female	55	Never-smoker	I	67.8	Alive	1.17245	1.69385	1.70849	-0.536792	0.202326	0.958647	0	-0.329011	Low risk
GSM773638	female	65	Never-smoker	I	71.1333	Alive	1.18483	1.77555	1.20952	-0.392957	0.341542	0.887484	0	-0.358014	Low risk
GSM773639	female	60	Never-smoker	II	15.3667	Dead	1.24523	1.73016	0.738699	-1.23878	0.018649	0.970922	1	-0.186571	High risk
GSM773640	male	58	Ever-smoker	II	10.4333	Dead	1.30005	1.81556	1.47001	-0.753476	0.165294	1.09447	1	-0.144322	High risk
GSM773641	male	68	Ever-smoker	II	18	Alive	1.25066	1.78871	1.85159	-1.12642	-0.258744	0.71775	0	-0.0959444	High risk
GSM773642	female	65	Never-smoker	II	11.3667	Alive	1.11063	1.64507	1.50976	-1.06037	-0.403726	1.00104	0	0.290712	High risk
GSM773643	male	66	Ever-smoker	II	21.0333	Dead	1.29964	1.88689	1.36311	-0.459685	0.188613	1.14475	1	0.0631945	High risk
GSM773644	male	66	Ever-smoker	II	8.43333	Dead	1.23867	1.75841	1.43276	-1.06645	-0.285513	0.960802	1	0.195428	High risk
GSM773645	male	62	Ever-smoker	II	13.0667	Dead	1.2184	1.90489	1.34139	-1.81687	-0.928186	1.07481	1	0.941747	High risk
GSM773646	female	58	Ever-smoker	II	16	Alive	1.28085	1.82389	1.52728	-0.748382	0.277063	1.01215	0	-0.357827	Low risk
GSM773647	male	49	Ever-smoker	II	20.4333	Dead	1.17625	1.79689	1.78463	-0.959951	-0.266067	0.84212	1	0.0967307	High risk
GSM773648	male	61	Ever-smoker	II	26.3333	Alive	1.25779	1.84665	1.62952	-1.07238	-0.188395	1.0073	0	0.125573	High risk
GSM773649	female	59	Never-smoker	II	27.5	Alive	1.26666	1.83167	1.30733	-0.947501	-0.441453	1.29297	0	0.778853	High risk
GSM773650	female	53	Never-smoker	II	17.9333	Dead	1.15549	1.72719	1.74027	-1.75581	0.199307	0.655039	1	-1.07069	Low risk
GSM773651	male	64	Ever-smoker	II	57.5	Alive	1.37286	1.8275	1.67072	-1.44619	-0.38532	1.12267	0	0.289264	High risk
GSM773652	female	67	Never-smoker	I	12.8	Alive	1.21556	1.73693	1.84895	-2.10543	-0.629781	0.850084	0	0.0304273	High risk
GSM773653	male	69	Ever-smoker	I	19.5667	Alive	1.24625	1.77593	1.61455	-1.58585	-0.30574	0.787887	0	-0.153653	High risk
GSM773654	female	61	Never-smoker	I	76.0667	Alive	1.22024	1.76745	0.894227	-1.43478	-0.773521	0.983699	0	0.812107	High risk
GSM773655	female	64	Ever-smoker	I	27.7333	Alive	1.25661	1.78655	1.84179	-0.360122	0.0326115	0.984686	0	0.0446136	High risk
GSM773656	female	53	Never-smoker	I	37.5333	Alive	1.22446	1.85409	1.6624	-0.953691	0.430171	1.19077	0	-0.528438	Low risk
GSM773657	female	71	Never-smoker	I	25.7333	Dead	1.3468	1.79886	1.81729	-1.38348	0.112818	1.08003	1	-0.437635	Low risk
GSM773658	male	52	Never-smoker	I	16.5	Dead	1.30867	1.77979	1.40296	-0.82939	-0.588518	1.16789	1	0.884929	High risk
GSM773659	female	52	Never-smoker	I	41.4	Dead	1.2976	1.84778	0.723732	-0.583363	0.0859656	1.53393	1	0.51451	High risk
GSM773660	female	54	Never-smoker	I	32.9	Alive	1.22446	1.79573	1.76131	-0.698295	-0.355271	0.927185	0	0.39986	High risk
GSM773661	male	49	Ever-smoker	I	27.5667	Dead	1.23236	1.86066	1.65425	-0.830949	-0.462629	1.09283	1	0.674249	High risk
GSM773662	female	68	Never-smoker	I	34.9	Alive	1.20413	1.70469	1.75336	-0.417503	0.0944485	1.01082	0	-0.0910292	High risk
GSM773663	female	62	Never-smoker	I	56.8667	Alive	1.23471	1.8334	1.42438	-1.2479	-0.000217735	0.986438	0	-0.197437	Low risk
GSM773664	female	63	Ever-smoker	I	11.8667	Alive	1.11036	1.68249	1.86118	-0.285336	-0.196395	0.820965	0	0.189269	High risk
GSM773665	male	63	Ever-smoker	I	15.4333	Dead	1.196	1.79631	1.60227	-0.821903	0.383168	1.33906	1	-0.329898	Low risk
GSM773666	female	62	Never-smoker	I	18.2333	Alive	1.36783	1.78279	1.43566	-1.21536	0.0744877	0.974998	0	-0.332224	Low risk
GSM773667	female	57	Ever-smoker	I	41.7333	Dead	1.13704	1.75593	1.76328	-1.44445	-0.272966	1.1382	1	0.0794893	High risk
GSM773668	female	39	Ever-smoker	I	18.9	Dead	1.14714	1.62625	1.21985	-1.103	-0.644589	0.705842	1	0.420549	High risk
GSM773669	female	55	Never-smoker	II	82.8667	Alive	1.18417	1.84105	1.78915	-0.507367	0.121883	0.954697	0	-0.114633	High risk
GSM773670	male	47	Ever-smoker	II	24.6667	Alive	1.32543	1.87986	1.56967	-1.20785	0.127727	1.0582	0	-0.292159	Low risk
GSM773671	female	64	Never-smoker	II	34.7333	Alive	1.30799	1.8268	1.68955	-1.328	0.114702	0.725309	0	-0.631123	Low risk
GSM773672	female	60	Ever-smoker	II	42.2333	Alive	1.03159	1.81775	1.67742	-0.823133	-0.0408537	0.968549	0	-0.0218387	High risk
GSM773673	female	48	Never-smoker	II	33.9	Alive	1.21201	1.68882	1.38462	-1.04818	-0.850563	0.973185	0	0.937298	High risk
GSM773674	male	60	Ever-smoker	II	34.7	Alive	1.45663	1.81619	0.599514	-1.11252	0.138685	1.29236	0	0.0291558	High risk
GSM773675	male	52	Ever-smoker	II	61.9667	Alive	1.24279	1.82722	1.74796	-0.357736	0.0754713	1.17298	0	0.171335	High risk
GSM773676	female	48	Never-smoker	II	57.2333	Alive	1.33658	1.75628	1.526	-0.349958	0.209098	1.17872	0	-0.0161985	High risk
GSM773677	female	60	Never-smoker	II	49.8	Alive	1.18417	1.76708	1.31208	-1.22482	0.112426	1.14629	0	-0.253022	Low risk
GSM773678	male	49	Ever-smoker	II	25.1333	Alive	1.31425	1.81057	1.52995	-1.86605	0.0180515	1.12855	0	-0.429582	Low risk
GSM773679	male	63	Ever-smoker	II	13.4333	Alive	1.27682	1.88637	1.36219	-1.55984	0.165496	1.24156	0	-0.325469	Low risk
GSM773680	male	68	Ever-smoker	I	57.7667	Alive	1.18983	1.76862	1.80841	-0.140874	0.305144	1.00621	0	-0.219684	Low risk
GSM773681	female	58	Never-smoker	I	64.7	Alive	1.25587	1.80637	1.29047	-0.766179	0.29781	0.816719	0	-0.507963	Low risk
GSM773682	male	68	Ever-smoker	I	25.8	Alive	1.1996	1.80375	1.75539	-0.385866	0.244045	0.941	0	-0.258144	Low risk
GSM773683	female	64	Never-smoker	I	97.1	Alive	1.33091	1.80068	0.143502	-0.900598	-0.71847	1.18412	0	1.27781	High risk
GSM773684	male	58	Ever-smoker	I	60.1	Alive	1.2159	1.64106	1.32894	-1.82147	-1.05757	0.792484	0	0.716443	High risk
GSM773685	male	62	Ever-smoker	I	63.7333	Alive	1.29854	1.68834	1.70687	-1.29063	-0.236344	1.11379	0	0.0403489	High risk
GSM773686	female	66	Never-smoker	I	49.3667	Alive	1.24159	1.73309	1.70091	-0.991535	0.224657	0.747432	0	-0.68576	Low risk
GSM773687	female	68	Ever-smoker	I	41.0333	Alive	1.3817	1.80849	1.36539	-0.827235	0.12281	1.16739	0	-0.0531849	High risk
GSM773688	male	68	Never-smoker	I	65.4667	Alive	1.32791	1.78347	1.72815	-1.02357	0.116311	1.06137	0	-0.29131	Low risk
GSM773689	male	72	Ever-smoker	I	111.733	Alive	1.12142	1.77476	1.82333	-0.168991	0.192659	0.661982	0	-0.328522	Low risk
GSM773690	male	62	Ever-smoker	I	71.9333	Alive	1.16597	1.67072	1.76566	-1.20066	0.0711562	1.03653	0	-0.417071	Low risk
GSM773691	female	67	Never-smoker	I	115.533	Alive	1.25852	1.67721	1.76908	-0.385058	-1.2222	0.8456	0	1.56886	High risk
GSM773692	male	52	Never-smoker	I	108.767	Alive	1.26915	1.82069	1.72119	-0.664421	-0.486482	1.23282	0	0.841693	High risk
GSM773693	female	67	Never-smoker	I	60.7667	Alive	1.28182	1.70471	1.43628	-1.15299	-0.296803	1.03502	0	0.185953	High risk
GSM773694	female	59	Never-smoker	I	61.8667	Alive	1.12595	1.67888	1.72046	-0.716994	-0.0392295	0.755328	0	-0.242607	Low risk
GSM773695	female	70	Never-smoker	I	81.6333	Alive	1.33522	1.80004	1.50363	-1.6416	0.431369	1.06185	0	-0.942968	Low risk
GSM773696	male	59	Ever-smoker	I	61.9667	Alive	1.13139	1.67407	1.56931	-0.912647	0.135195	0.739796	0	-0.555234	Low risk
GSM773697	male	56	Ever-smoker	I	66.6	Alive	1.20184	1.80641	0.240582	-0.93035	-0.431062	1.26924	0	0.923337	High risk
GSM773698	female	69	Ever-smoker	I	61.7333	Alive	1.13932	1.77085	1.65539	-0.219647	-0.146775	0.76397	0	0.211046	High risk
GSM773699	female	61	Ever-smoker	I	63.1333	Alive	1.34896	1.712	1.80587	-0.999902	-0.193256	0.948278	0	-0.00914945	High risk
GSM773700	female	54	Never-smoker	I	62.0333	Alive	1.20041	1.80428	1.06088	-1.19219	0.0546382	1.06504	0	-0.147649	High risk
GSM773701	female	64	Never-smoker	I	55.6333	Alive	1.3139	1.86371	1.63473	-1.61298	-0.00140461	0.890933	0	-0.44267	Low risk
GSM773702	female	45	Never-smoker	I	106.3	Alive	1.20114	1.63898	1.64736	-0.911282	0.225081	0.893526	0	-0.604288	Low risk
GSM773703	female	55	Never-smoker	I	60.7333	Alive	0.967091	1.8566	1.47968	-1.00681	-0.43365	0.910104	0	0.450794	High risk
GSM773704	female	61	Never-smoker	I	60.3	Alive	1.11834	1.74668	1.78198	-1.27979	-0.335064	0.718082	0	-0.0792832	High risk
GSM773705	female	65	Never-smoker	I	85.0667	Alive	1.29786	1.71619	1.56436	-1.99584	0.197442	0.88771	0	-0.982767	Low risk
GSM773706	male	65	Never-smoker	I	98.9333	Alive	1.17591	1.68001	1.74749	-0.964491	0.215201	0.719749	0	-0.728514	Low risk
GSM773707	male	47	Ever-smoker	I	102.2	Alive	1.21656	1.73946	1.72579	-0.85137	0.095321	1.08993	0	-0.19736	Low risk
GSM773708	female	60	Never-smoker	I	47.0667	Alive	1.1932	1.62369	1.81056	-1.14958	-0.352321	0.516647	0	-0.240779	Low risk
GSM773709	male	55	Ever-smoker	I	43.9	Alive	1.23483	1.83059	1.5251	-1.0801	-0.0777757	0.698244	0	-0.247185	Low risk
GSM773710	female	61	Never-smoker	I	39.3333	Alive	1.11218	1.66178	1.74573	-1.34991	0.143057	0.753222	0	-0.791077	Low risk
GSM773711	male	67	Ever-smoker	I	56.2667	Alive	1.18909	1.7726	1.76403	-2.00869	0.182179	0.906136	0	-0.947551	Low risk
GSM773712	male	69	Ever-smoker	I	47.2333	Alive	1.18912	1.8453	1.93604	-1.50134	0.201676	0.803902	0	-0.798763	Low risk
GSM773713	female	65	Never-smoker	I	47.5333	Alive	1.22969	1.75325	1.53429	-0.373336	-0.0717452	0.985977	0	0.210703	High risk
GSM773714	male	65	Ever-smoker	I	49.6333	Alive	1.08656	1.52509	1.78331	-1.33301	-0.214587	0.958628	0	-0.255546	Low risk
GSM773715	female	56	Never-smoker	I	61.6	Alive	0.989654	1.44705	1.7734	-0.900515	-0.825517	0.656795	0	0.491193	High risk
GSM773716	female	65	Ever-smoker	I	61.8667	Alive	1.26789	1.75224	1.5371	-1.58795	-0.0874746	1.05267	0	-0.262002	Low risk
GSM773717	female	56	Never-smoker	I	59.3333	Alive	1.00628	1.77805	1.80651	-0.422887	0.180922	0.68841	0	-0.401103	Low risk
GSM773718	male	59	Never-smoker	I	69.4667	Alive	1.16512	1.75104	1.50002	-1.51832	-0.0206318	0.898696	0	-0.428481	Low risk
GSM773719	male	56	Ever-smoker	I	62.6333	Alive	1.31757	1.85279	1.67459	-0.456055	-0.159876	0.685345	0	0.123398	High risk
GSM773720	female	63	Ever-smoker	I	37.1333	Alive	1.22068	1.76804	1.67128	-1.83638	-0.0856623	1.14381	0	-0.320553	Low risk
GSM773721	male	49	Ever-smoker	I	93.5333	Alive	1.24424	1.70576	1.44213	-1.65669	0.400628	0.82484	0	-1.13981	Low risk
GSM773722	female	58	Never-smoker	I	55.4333	Alive	1.19425	1.76092	1.66227	-1.27535	-0.44047	0.924632	0	0.248095	High risk
GSM773723	male	62	Ever-smoker	I	57.5333	Alive	1.16786	1.89367	1.03105	-1.45182	0.498972	1.24462	0	-0.664752	Low risk
GSM773724	female	68	Never-smoker	I	54.3	Alive	1.22867	1.81758	1.44023	-1.3096	-0.767493	1.01368	0	0.823005	High risk
GSM773725	female	66	Never-smoker	I	72.6333	Alive	1.11828	1.64949	1.71339	-0.771371	-0.0281064	0.742999	0	-0.311473	Low risk
GSM773726	female	57	Ever-smoker	I	63.9	Alive	1.26223	1.72465	1.68708	-0.961436	0.210392	0.880908	0	-0.559428	Low risk
GSM773727	female	57	Never-smoker	I	48.2	Alive	1.19531	1.72294	1.31193	-1.67727	-0.104424	1.01629	0	-0.287546	Low risk
GSM773728	female	52	Ever-smoker	I	38.7333	Alive	1.3166	1.82666	1.72248	-0.460532	-1.03048	0.904632	0	1.43657	High risk
GSM773729	female	65	Never-smoker	I	41.0333	Alive	1.23048	1.7551	1.76014	-1.68259	-0.335965	0.809938	0	-0.180565	High risk
GSM773730	male	65	Ever-smoker	I	31.3667	Alive	1.24958	1.79662	0.986201	-1.27775	-0.109049	1.05611	0	0.0375294	High risk
GSM773731	female	50	Never-smoker	I	54.1	Alive	1.19011	1.66011	1.51229	-1.0324	0.117136	0.80892	0	-0.534003	Low risk
GSM773732	female	53	Never-smoker	I	61.8333	Alive	1.18247	1.61142	1.23884	-0.96146	-0.00138755	0.806236	0	-0.331402	Low risk
GSM773733	female	53	Never-smoker	I	46.8	Alive	1.05443	1.5925	1.39416	-1.39661	-0.255743	0.846593	0	-0.191581	High risk
GSM773734	female	66	Ever-smoker	I	74.0333	Alive	1.2403	1.72687	1.67571	-2.15018	0.185906	0.667506	0	-1.20813	Low risk
GSM773735	female	62	Never-smoker	I	28.3	Alive	1.17003	1.72605	1.8765	-0.293475	0.163761	0.880402	0	-0.230814	Low risk
GSM773736	female	66	Never-smoker	I	27.7	Alive	1.19728	1.82236	1.92088	-0.380801	0.000187806	0.912821	0	0.0396767	High risk
GSM773737	male	35	Ever-smoker	I	107.3	Alive	1.13593	1.69274	1.66124	-1.92124	-0.0335283	0.969227	0	-0.610555	Low risk
GSM773738	female	59	Never-smoker	I	86.1667	Alive	1.06515	1.59548	1.49807	-0.337404	-0.0793254	0.370605	0	-0.322281	Low risk
GSM773739	female	67	Never-smoker	I	81.4	Alive	1.00621	1.80862	1.87842	-1.03276	0.140446	0.642728	0	-0.641279	Low risk
GSM773740	female	56	Ever-smoker	I	63.6667	Alive	1.13147	1.72173	1.55414	-1.59646	-0.960477	0.878518	0	0.767826	High risk
GSM773741	female	62	Never-smoker	I	61.1333	Alive	1.25145	1.82182	1.50583	-1.45493	-0.68136	0.928999	0	0.571056	High risk
GSM773742	female	46	Never-smoker	I	97.2667	Alive	1.05981	1.66837	1.61314	-1.36617	-0.207373	0.827289	0	-0.240024	Low risk
GSM773743	female	67	Never-smoker	I	76.1667	Alive	1.0823	1.69319	1.78986	-1.61494	0.102275	0.632113	0	-0.926633	Low risk
GSM773744	male	62	Ever-smoker	I	71.6333	Alive	1.05588	1.75026	1.67428	-1.24956	-0.489143	0.512027	0	0.0147791	High risk
GSM773745	male	63	Ever-smoker	I	85.3667	Alive	1.12685	1.77428	1.02285	-0.608951	-0.182859	1.02449	0	0.389949	High risk
GSM773746	female	52	Ever-smoker	I	64.9	Alive	1.19824	1.66276	1.73725	-0.445136	0.244353	0.955008	0	-0.375966	Low risk
GSM773747	female	60	Never-smoker	I	61.3667	Alive	1.23729	1.64153	1.8448	-1.20079	-0.0104056	1.09953	0	-0.295842	Low risk
GSM773748	female	47	Never-smoker	I	65.7	Alive	1.17685	1.69027	1.79937	-1.13993	0.376057	0.570334	0	-1.13577	Low risk
GSM773749	male	56	Ever-smoker	I	80.3	Alive	1.29989	1.82383	1.14943	-0.99324	0.000491405	1.15268	0	0.077499	High risk
GSM773750	female	56	Never-smoker	I	54.1333	Alive	1.25695	1.74071	1.6793	-1.34429	0.448738	0.925904	0	-1.0079	Low risk
GSM773751	female	63	Ever-smoker	I	81	Alive	1.15827	1.80109	1.82015	-1.29558	-0.0064519	0.851056	0	-0.402253	Low risk
GSM773752	male	59	Ever-smoker	I	61.8667	Alive	1.14118	1.67723	1.78508	-1.12207	0.117196	0.546172	0	-0.800839	Low risk
GSM773753	female	62	Never-smoker	I	50.5333	Alive	1.16198	1.70294	1.6768	-0.760623	0.0531154	0.727796	0	-0.382151	Low risk
GSM773754	male	50	Ever-smoker	I	60.6333	Alive	1.20935	1.64172	1.65496	-0.606692	-0.255323	1.02667	0	0.282081	High risk
GSM773755	male	55	Never-smoker	I	80.4333	Alive	1.14384	1.69864	1.803	-0.670506	-0.0972286	0.648657	0	-0.220716	Low risk
GSM773756	female	54	Ever-smoker	I	61.6333	Alive	1.12155	1.80777	1.62633	-1.97073	0.444075	1.00763	0	-1.16229	Low risk
GSM773757	male	65	Never-smoker	I	72.7	Alive	1.17774	1.70504	1.74325	-1.32607	0.0504482	0.848359	0	-0.552757	Low risk
GSM773758	male	66	Ever-smoker	I	72.2667	Alive	1.10838	1.7969	1.83979	-1.54702	0.128183	0.88564	0	-0.678602	Low risk
GSM773759	female	62	Never-smoker	I	71.8	Alive	1.17218	1.68643	1.71214	-1.20154	0.144534	0.4137	0	-0.950451	Low risk
GSM773760	female	64	Never-smoker	I	69.1	Alive	1.19415	1.75125	1.79023	-2.01317	0.0385818	0.719961	0	-0.910624	Low risk
GSM773761	female	64	Never-smoker	I	66.4667	Alive	1.19546	1.7873	1.75012	-0.520395	0.236185	0.859893	0	-0.377849	Low risk
GSM773762	male	61	Never-smoker	I	71.2333	Alive	1.19355	1.73066	1.61174	-1.094	-0.0336785	0.598739	0	-0.475044	Low risk
GSM773763	female	58	Never-smoker	I	66.6	Alive	1.22253	1.67733	1.58819	-1.3218	0.254635	1.07854	0	-0.653739	Low risk
GSM773764	male	49	Ever-smoker	I	63.6	Alive	1.00874	1.69631	1.22106	-0.566647	0.38893	0.829998	0	-0.602459	Low risk
GSM773765	male	58	Ever-smoker	I	55.3333	Alive	1.19944	1.80813	1.76383	-1.42002	0.0623017	0.645412	0	-0.686067	Low risk

## Sheet: GSE72094
sample	gender	age	smoking	stage	time	status	COL1A2	ITGB1	F2	C4BPA	PLAUR	P2RX1	Status	Time	Risk	Group
GSM1854798	F	70	Ever	4	1249	Alive	2.18032	1.45238	-0.571359	2.2204	0.878513	-0.31506	0	41.63	0.570567	High risk
GSM1854799	F	59	Ever	2B	1057	Alive	2.39052	1.79313	-1.44953	0.0757813	1.45885	0.257662	0	35.23	0.355684	High risk
GSM1854800	M	57	Missing	1B	1025	Alive	2.20563	1.2798	-0.660807	1.77413	1.0159	-0.161966	0	34.17	0.519833	High risk
GSM1854801	F	72	Never	1B	895	Alive	1.92439	1.01416	-1.17999	2.32282	0.886236	-0.156719	0	29.83	-0.117708	Low risk
GSM1854802	F	73	Ever	1A	922	Dead	2.17928	1.57005	-1.15201	0.937481	0.935523	-0.213727	1	30.73	0.4397	High risk
GSM1854803	F	49	Never	1A	959	Alive	1.97757	1.22471	-1.30835	2.03831	1.31791	0.136944	0	31.97	-0.169854	Low risk
GSM1854804	M	70	Ever	1	969	Alive	2.09175	1.36493	-1.33543	2.20555	1.34114	-0.0132018	0	32.3	0.0942474	Low risk
GSM1854805	M	71	Ever	1A	833	Alive	2.37238	1.72371	-1.02851	1.01372	1.12429	-0.186367	0	27.77	0.724861	High risk
GSM1854806	M	66	Ever	1B	891	Alive	2.28623	1.45872	-1.28299	2.41937	0.636748	0.149866	0	29.7	-0.511222	Low risk
GSM1854807	M	68	Ever	2B	524	Dead	2.25238	1.2589	-1.47218	2.17395	0.598103	0.210439	1	17.47	-0.688108	Low risk
GSM1854808	M	86	Ever	1A	1035	Alive	2.29626	1.39787	-1.22568	2.16533	0.747646	0.0668457	0	34.5	-0.240027	Low risk
GSM1854809	F	65	Missing	1A	43	Alive	2.11282	1.30813	-1.00895	2.46365	0.807886	-0.0160527	0	1.43	-0.174919	Low risk
GSM1854810	M	78	Ever	1A	925	Alive	2.29563	1.6641	-1.02694	1.57923	1.11204	-0.0977518	0	30.83	0.44028	High risk
GSM1854811	F	85	Never	2B	1053	Alive	2.23726	1.30074	-1.40237	2.55303	0.707556	-0.356519	0	35.1	0.115587	Low risk
GSM1854812	F	71	Ever	1A	24	Alive	2.17178	1.55505	-1.00596	1.60253	1.13906	-0.176017	0	0.8	0.479909	High risk
GSM1854813	M	66	Ever	1A	825	Alive	2.27053	1.36195	-1.16572	2.05943	0.637683	0.023134	0	27.5	-0.234596	Low risk
GSM1854814	M	44	Ever	2B	854	Alive	2.22216	1.42479	-1.13341	0.886726	1.10815	-0.587364	0	28.47	1.12224	High risk
GSM1854815	F	73	Ever	3B	820	Alive	2.30228	1.43935	-0.989072	1.70354	1.37778	0.113389	0	27.33	0.347229	High risk
GSM1854816	M	50	Missing	3A	412	Alive	2.25016	1.55325	-1.19856	2.11823	1.05201	-0.262936	0	13.73	0.416293	High risk
GSM1854817	M	80	Missing	1A	297	Alive	2.28119	1.26305	-1.1605	1.80943	1.10282	-0.847947	0	9.9	1.34232	High risk
GSM1854818	F	63	Ever	1A	582	Alive	2.29555	1.52217	-1.15588	1.73027	1.32364	0.208819	0	19.4	0.0940383	Low risk
GSM1854819	M	67	Ever	3A	28	Alive	2.10209	1.33187	-1.22118	1.94635	1.52788	-0.0442042	0	0.93	0.376605	High risk
GSM1854820	F	72	Ever	1A	22	Alive	2.38056	1.6782	-0.833363	1.18718	1.58138	0.110558	0	0.73	0.717453	High risk
GSM1854821	M	83	Ever	2B	1260	Alive	2.19985	1.68255	-1.0476	2.20055	1.00905	0.433323	0	42	-0.545485	Low risk
GSM1854822	M	65	Ever	1B	1402	Alive	2.1299	1.47431	-1.06205	1.24573	1.45786	-0.540959	0	46.73	1.21484	High risk
GSM1854823	F	57	Ever	2B	799	Alive	2.08516	1.64362	-0.894124	1.62782	1.07681	-0.0914471	0	26.63	0.300884	High risk
GSM1854825	F	54	Missing	1A	1329	Alive	2.30158	1.44436	-1.01362	2.35935	0.862144	-0.210906	0	44.3	0.285361	High risk
GSM1854826	M	69	Ever	1B	1488	Alive	2.2159	1.44958	-1.14292	2.62089	0.839674	0.304728	0	49.6	-0.598575	Low risk
GSM1854827	F	66	Ever	1B	579	Alive	2.28902	1.44749	-0.933743	-0.634423	1.29305	-0.438385	0	19.3	1.4598	High risk
GSM1854828	F	73	Ever	3B	1186	Alive	2.30175	1.56873	-1.09417	1.96749	0.826256	-0.53693	0	39.53	0.735076	High risk
GSM1854829	M	69	Ever	3A	1151	Alive	2.24202	1.58119	-1.03991	0.804699	1.35771	-0.22267	0	38.37	0.879491	High risk
GSM1854830	F	69	Ever	3B	1323	Alive	2.52289	1.75028	-1.24814	-1.19253	0.75404	-0.549509	0	44.1	1.34844	High risk
GSM1854831	M	77	Ever	3A	314	Dead	2.14064	1.63274	0.777977	2.20025	1.53636	-0.539472	1	10.47	1.93102	High risk
GSM1854832	F	63	Ever	1A	1110	Alive	2.1285	1.35973	-0.628983	2.54561	0.548584	0.0767965	0	37	-0.323582	Low risk
GSM1854833	M	79	Ever	2B	1494	Alive	2.13663	1.51829	-0.848564	2.19792	0.673197	0.140879	0	49.8	-0.350698	Low risk
GSM1854834	F	66	Ever	1B	1024	Alive	2.18309	1.45834	-1.09649	0.943664	1.10801	-0.384588	0	34.13	0.82416	High risk
GSM1854835	F	44	Ever	1A	1134	Alive	2.29932	1.46529	-1.26606	1.43966	1.13208	-0.0528892	0	37.8	0.314531	High risk
GSM1854836	M	74	Ever	1A	508	Dead	2.15619	1.61288	-1.07448	2.1642	1.16229	0.451029	1	16.93	-0.495704	Low risk
GSM1854837	F	78	Missing	2B	46	Dead	2.08434	1.4869	0.00670389	2.4644	1.81693	-0.0746002	1	1.53	1.07219	High risk
GSM1854838	F	50	Ever	1B	1231	Dead	2.40853	1.59722	-0.849544	1.22003	1.34848	-0.269264	1	41.03	1.07141	High risk
GSM1854839	F	70	Ever	4	917	Alive	2.1757	1.21813	-1.12251	2.68382	0.741025	-0.32166	0	30.57	0.1489	High risk
GSM1854840	M	72	Ever	1A	488	Dead	2.24305	1.41886	-1.02377	2.18847	1.07627	0.193831	1	16.27	-0.126311	Low risk
GSM1854841	F	65	Ever	1B	730	Alive	2.15069	2.02549	-1.09101	-0.197748	1.4918	-0.151173	0	24.33	0.965447	High risk
GSM1854842	F	75	Ever	3A	1079	Dead	2.25161	1.22425	-1.10287	2.06744	0.492459	0.0566059	1	35.97	-0.373391	Low risk
GSM1854843	M	66	Ever	1B	1127	Alive	2.30416	1.3444	-1.09028	2.40355	0.776971	0.0370952	0	37.57	-0.153754	Low risk
GSM1854844	F	52	Ever	3A	193	Dead	2.32926	1.22882	-0.921103	2.75177	0.412355	-0.339193	1	6.43	0.124558	High risk
GSM1854846	F	80	Ever	1A	833	Alive	2.28839	1.62314	-0.760615	1.82683	1.06691	-0.289851	0	27.77	0.738344	High risk
GSM1854847	M	56	Ever	1A	708	Alive	2.5003	1.53055	-1.22263	0.924425	0.691456	0.284836	0	23.6	-0.207297	Low risk
GSM1854848	F	61	Missing	1A	1240	Alive	2.09016	1.49307	-0.732104	2.31869	1.2821	0.1408	0	41.33	0.0898879	Low risk
GSM1854849	M	77	Ever	1B	1465	Alive	2.18933	1.65464	-1.05571	2.56369	1.18628	-0.358097	0	48.83	0.584099	High risk
GSM1854850	M	86	Ever	1A	1685	Alive	2.1597	1.54516	-1.03712	0.680447	1.41594	-0.582645	0	56.17	1.37317	High risk
GSM1854851	F	63	Ever	1	1949	Alive	2.1542	1.56169	-1.18706	0.799475	0.733425	-0.38382	0	64.97	0.513407	High risk
GSM1854852	F	76	Ever	1A	1569	Alive	2.21779	1.28703	-0.882075	1.4911	0.349309	0.120911	0	52.3	-0.390775	Low risk
GSM1854853	M	67	Ever	1A	275	Alive	2.45099	1.70103	-1.12713	1.23043	1.3439	0.389133	0	9.17	0.0793151	Low risk
GSM1854854	M	64	Ever	1A	1507	Alive	2.22494	1.62812	-1.05811	2.91171	0.635309	0.0655478	0	50.23	-0.42912	Low risk
GSM1854855	M	84	Ever	1B	307	Dead	2.27306	1.80449	-0.891549	0.375151	1.47292	0.0127718	1	10.23	0.808014	High risk
GSM1854856	F	78	Never	3A	905	Dead	2.35652	1.8478	-1.11818	0.363601	1.32048	-0.480511	1	30.17	1.32987	High risk
GSM1854857	F	75	Ever	1B	1388	Alive	2.2369	1.57657	-1.06112	2.60752	0.762035	0.0716868	0	46.27	-0.284198	Low risk
GSM1854859	F	74	Ever	3A	814	Dead	2.31901	1.64604	-0.814281	1.92181	1.13074	0.140303	1	27.13	0.182517	High risk
GSM1854860	M	81	Ever	4	436	Dead	2.05375	1.70225	-0.631602	2.10197	0.911206	-0.254629	1	14.53	0.412498	High risk
GSM1854861	M	67	Ever	3B	73	Dead	2.41205	1.68942	-1.16116	1.12055	1.11509	-0.0874913	1	2.43	0.535303	High risk
GSM1854862	F	73	Ever	1A	1596	Alive	2.36718	1.43983	-1.17813	0.76297	0.927851	0.227307	0	53.2	-0.00711577	Low risk
GSM1854863	F	71	Ever	1B	1488	Alive	2.10209	1.3409	-1.23441	1.71206	0.558926	-0.375663	0	49.6	0.155397	High risk
GSM1854864	F	79	Ever	3B	398	Dead	2.18762	1.34333	-1.06757	2.68106	0.78987	0.0975367	1	13.27	-0.351269	Low risk
GSM1854865	M	62	Ever	2B	1623	Alive	2.36932	1.61919	-0.26905	-0.5851	1.05891	-0.0432665	0	54.1	1.09927	High risk
GSM1854866	F	72	Ever	1B	1238	Alive	2.19394	1.23477	-1.11829	2.52087	1.21927	-0.444213	0	41.27	0.708199	High risk
GSM1854867	M	64	Ever	1B	1481	Alive	2.28695	1.21605	-0.438986	2.43608	0.792377	-0.426148	0	49.37	0.758837	High risk
GSM1854868	M	66	Ever	2B	430	Dead	2.28935	1.81393	-0.909429	-0.921008	1.41086	-0.873541	1	14.33	2.19832	High risk
GSM1854869	M	65	Ever	1A	771	Alive	2.07229	1.10958	-1.0269	1.80906	0.59967	-0.36754	0	25.7	0.227523	High risk
GSM1854870	M	47	Ever	1A	1109	Alive	2.2286	1.29333	-0.913359	1.47728	1.25211	-0.728231	0	36.97	1.41801	High risk
GSM1854871	F	78	Ever	2B	1120	Alive	2.12092	0.826721	-1.22448	2.23596	0.427998	-0.293118	0	37.33	-0.125714	Low risk
GSM1854872	F	76	Ever	1A	844	Alive	2.2435	1.45001	-0.791325	1.19859	1.3705	-0.173665	0	28.13	0.865111	High risk
GSM1854873	M	68	Ever	1A	1086	Alive	2.26408	1.59319	-1.03192	-0.288969	1.05166	-0.15495	0	36.2	0.775827	High risk
GSM1854874	F	72	Ever	2A	871	Dead	2.3352	1.41136	-1.24453	2.12711	1.08672	0.495254	1	29.03	-0.547697	Low risk
GSM1854875	M	64	Ever	2B	1063	Alive	2.33763	1.23035	-1.10592	1.83298	0.958393	0.396578	0	35.43	-0.39208	Low risk
GSM1854876	F	74	Ever	2B	907	Alive	2.15533	1.18657	1.2218	1.86105	0.894374	-0.488535	0	30.23	1.66173	High risk
GSM1854877	F	83	Ever	1A	776	Alive	2.21493	1.352	-1.29215	1.96706	1.30548	0.395023	0	25.87	-0.334162	Low risk
GSM1854879	F	81	Ever	4	974	Alive	1.89405	1.30492	-1.4392	2.69509	1.07976	-0.139427	0	32.47	-0.203307	Low risk
GSM1854880	F	80	Ever	1A	852	Alive	2.23248	1.48806	-1.10522	1.07772	1.10247	0.40659	0	28.4	-0.245747	Low risk
GSM1854881	M	76	Ever	2B	732	Dead	2.27975	1.46272	-0.977496	2.18632	1.54382	0.460842	1	24.4	-0.099917	Low risk
GSM1854882	F	70	Ever	1A	557	Alive	2.31132	1.56018	-1.06033	1.97316	0.801209	-0.351396	0	18.57	0.48589	High risk
GSM1854883	F	62	Ever	3B	1074	Dead	2.15448	0.989804	-1.25698	-0.646417	0.369939	-0.497219	1	35.8	0.624831	High risk
GSM1854884	M	64	Ever	3A	328	Dead	2.25785	1.47884	-1.02486	1.64556	1.35493	0.0492226	1	10.93	0.379058	High risk
GSM1854885	M	82	Ever	1B	528	Dead	2.18706	1.54335	-0.396514	0.886253	1.2739	0.197514	1	17.6	0.479262	High risk
GSM1854886	M	59	Never	3A	415	Dead	2.21737	1.70738	-1.19126	0.948812	1.18343	-0.225241	1	13.83	0.644876	High risk
GSM1854887	F	78	Ever	1A	406	Alive	2.06277	1.57941	-0.989886	1.01829	1.66276	-0.383382	0	13.53	1.17252	High risk
GSM1854888	M	69	Ever	1A	840	Alive	2.23854	1.4222	-1.12016	2.21206	0.97097	-0.0929212	0	28	0.13607	High risk
GSM1854889	M	67	Ever	3A	383	Dead	2.20541	1.33578	-0.00475957	2.37639	0.785342	0.00861315	1	12.77	0.306631	High risk
GSM1854890	M	68	Ever	2B	1112	Alive	2.24336	1.31465	-1.01008	2.31735	1.22109	0.13028	0	37.07	0.0494139	Low risk
GSM1854891	M	71	Ever	3B	442	Dead	2.30204	1.42558	-1.04639	2.27318	1.88143	-0.206909	1	14.73	1.02423	High risk
GSM1854892	M	85	Ever	2B	244	Dead	2.14155	1.32611	-0.996746	2.21413	1.22766	-0.558435	1	8.13	0.938684	High risk
GSM1854893	F	47	Missing	2B	3	Dead	2.28805	1.51729	-1.299	1.2408	1.73059	0.00735067	1	0.1	0.681046	High risk
GSM1854895	F	74	Missing	3A	313	Dead	2.34565	1.86278	-0.982363	-0.554571	1.57076	0.208205	1	10.43	0.790042	High risk
GSM1854896	M	75	Ever	3B	1045	Dead	2.18646	1.64554	-1.07137	2.33909	1.14774	-0.198057	1	34.83	0.368799	High risk
GSM1854897	M	68	Ever	1A	347	Dead	2.24418	1.74678	-0.733422	1.27586	1.16316	0.24893	1	11.57	0.152432	High risk
GSM1854898	M	64	Ever	1A	16	Alive	1.94342	1.3609	-0.932003	0.845276	0.764929	-0.399145	0	0.53	0.506832	High risk
GSM1854899	M	73	Ever	4	131	Dead	2.13098	1.59723	-0.839687	1.95864	1.10256	-0.188666	1	4.37	0.451978	High risk
GSM1854900	F	69	Never	NA	907	Alive	2.06522	1.50018	-1.42834	2.03246	1.12551	0.188223	0	30.23	-0.367442	Low risk
GSM1854902	M	75	Ever	1A	27	Alive	2.17265	1.17582	-1.31799	2.70547	0.636636	0.0851754	0	0.9	-0.57324	Low risk
GSM1854903	F	74	Ever	3B	558	Dead	2.38053	1.6279	-1.30466	-0.085906	1.0306	-0.174719	1	18.6	0.716353	High risk
GSM1854904	F	62	Ever	1B	1061	Alive	2.27047	1.31887	-1.09289	2.19278	1.03599	0.776133	0	35.37	-0.958178	Low risk
GSM1854906	F	61	Ever	1A	1146	Alive	2.17634	1.58655	-0.928967	2.21279	1.32005	-0.442556	0	38.2	0.904823	High risk
GSM1854907	M	70	Ever	1A	1070	Alive	2.22785	1.5338	-1.15922	1.67796	0.79425	-0.307402	0	35.67	0.366892	High risk
GSM1854908	F	73	Ever	1A	1141	Alive	2.25494	1.39193	-1.4696	2.20338	1.10584	-0.0776639	0	38.03	0.0715941	Low risk
GSM1854909	F	81	Ever	1	889	Alive	2.24756	1.19745	-1.51432	2.34834	1.16614	-0.00506679	0	29.63	-0.0338763	Low risk
GSM1854910	F	77	Ever	1A	1147	Alive	2.19728	1.41255	-1.23196	2.24921	0.968931	0.0800101	0	38.23	-0.187294	Low risk
GSM1854911	M	69	Ever	1B	999	Dead	2.1548	1.26018	-1.24575	1.56396	0.840968	-0.397449	1	33.3	0.450646	High risk
GSM1854913	F	73	Ever	1B	676	Alive	2.38519	1.57122	0.154773	1.70842	1.10213	0.352397	0	22.53	0.391866	High risk
GSM1854915	F	77	Missing	1A	140	Alive	2.35737	1.82001	-1.14998	2.19401	1.21425	0.0725146	0	4.67	0.16657	High risk
GSM1854916	M	78	Ever	1A	1153	Alive	2.32571	1.69134	-0.172108	2.16434	1.19841	-0.0496279	0	38.43	0.738689	High risk
GSM1854917	F	75	Never	1A	1239	Alive	2.09538	1.53046	-1.18401	2.48043	1.13209	-0.0247953	0	41.3	-0.0204655	Low risk
GSM1854918	F	72	Never	2A	1156	Alive	2.14943	1.4383	-1.08941	2.37855	0.861331	-0.0469218	0	38.53	-0.087841	Low risk
GSM1854919	F	72	Never	1A	982	Alive	2.29394	1.44311	-1.27721	1.66925	0.63368	-0.073364	0	32.73	-0.0703794	Low risk
GSM1854920	F	85	Ever	1B	950	Alive	2.10427	1.30468	-1.11743	1.84499	0.637636	-0.0956907	0	31.67	-0.137145	Low risk
GSM1854921	M	76	Ever	2A	50	Dead	2.31859	1.5639	-1.07167	0.844556	1.24449	-0.686546	1	1.67	1.46275	High risk
GSM1854922	F	58	Ever	1A	1150	Alive	2.36328	1.51735	-1.17315	2.10021	1.14951	0.556236	0	38.33	-0.52744	Low risk
GSM1854923	F	79	Ever	1B	1326	Alive	2.30012	1.51424	-1.01958	2.11012	1.2746	-0.15203	0	44.2	0.546151	High risk
GSM1854924	M	67	Ever	1A	124	Alive	2.11377	1.51309	-0.936096	2.25502	1.03189	-0.0206039	0	4.13	0.0644032	Low risk
GSM1854925	F	63	Missing	4	268	Alive	2.14192	1.39973	-0.371547	2.20091	0.483537	-0.130798	0	8.93	0.0961688	Low risk
GSM1854926	F	67	Ever	3A	262	Alive	2.12007	1.14157	-1.239	1.60103	1.39581	-0.273062	0	8.73	0.657132	High risk
GSM1854927	M	83	Ever	1A	76	Dead	2.29588	1.51533	-1.17513	1.52014	1.33495	-0.04911	1	2.53	0.481249	High risk
GSM1854928	M	63	Ever	1B	1239	Alive	2.26561	1.55198	-1.17488	2.33804	1.17794	-0.0301656	0	41.3	0.175325	High risk
GSM1854929	M	62	Ever	1B	683	Alive	2.48215	1.50957	-1.13911	1.44323	1.10795	0.331857	0	22.77	-0.0345371	Low risk
GSM1854930	M	76	Ever	1B	926	Alive	2.36598	1.5245	-1.01757	2.23799	0.927216	0.203715	0	30.87	-0.163367	Low risk
GSM1854931	F	76	Ever	1B	956	Alive	2.11309	1.3375	-1.01761	2.35385	1.13404	0.304925	0	31.87	-0.357584	Low risk
GSM1854932	F	59	Ever	2B	802	Alive	2.51788	1.58611	-1.16363	0.734814	1.4959	-0.0714393	0	26.73	0.936118	High risk
GSM1854933	M	74	Ever	1A	818	Alive	2.42988	1.50489	-1.09913	0.762182	0.950079	-0.379315	0	27.27	0.915136	High risk
GSM1854934	M	72	Ever	1B	849	Alive	2.17768	1.1958	-1.33516	2.27537	0.921266	-0.0625329	0	28.3	-0.0934758	Low risk
GSM1854935	M	79	Never	2B	512	Dead	2.38347	1.476	-0.876895	0.116123	1.2151	0.130984	1	17.07	0.593006	High risk
GSM1854936	F	66	Ever	1B	962	Alive	2.19703	1.28379	-1.03901	1.79998	0.62907	-0.192102	0	32.07	0.0991332	Low risk
GSM1854937	M	63	Missing	2A	972	Alive	2.17166	1.20742	-1.10363	2.34913	1.28092	-0.0925514	0	32.4	0.295482	High risk
GSM1854938	F	60	Ever	2B	79	Alive	2.44086	1.83651	-1.1976	-0.817912	1.47843	-0.831435	0	2.63	2.15603	High risk
GSM1854940	F	57	Ever	1A	947	Alive	2.26983	1.38916	-1.03249	2.06486	0.919826	-0.103478	0	31.57	0.201163	High risk
GSM1854941	F	87	Ever	4	689	Alive	2.11632	1.32832	-1.38978	2.2696	0.9773	-0.362564	0	22.97	0.286305	High risk
GSM1854942	M	68	Ever	3A	527	Alive	2.33264	1.46	-1.03954	0.525167	1.23139	-0.116363	0	17.57	0.759151	High risk
GSM1854944	F	77	Ever	1B	1166	Alive	2.44453	1.48192	-1.04711	1.70389	1.2455	-0.000393193	0	38.87	0.484718	High risk
GSM1854945	F	68	Missing	3A	1984	Alive	2.28939	1.238	-1.20951	1.75392	1.22466	-0.129806	0	66.13	0.449343	High risk
GSM1854947	M	70	Ever	2B	281	Dead	2.15458	1.19308	-0.799893	0.298254	1.21864	-0.308193	1	9.37	1.02529	High risk
GSM1854948	F	74	Ever	1A	310	Dead	2.15347	1.22119	-0.973686	2.20427	0.358454	-0.11882	1	10.33	-0.271821	Low risk
GSM1854950	M	72	Ever	1B	874	Alive	2.32475	1.16506	-1.09352	2.35322	0.514173	0.177946	0	29.13	-0.514205	Low risk
GSM1854951	F	70	Ever	1A	80	Dead	2.33736	1.28946	-0.990227	1.93978	1.10509	0.310837	1	2.67	-0.135912	Low risk
GSM1854952	F	72	Missing	2A	1106	Alive	2.30381	1.2139	-1.32613	2.3555	0.901623	0.188172	0	36.87	-0.365095	Low risk
GSM1854953	M	55	Ever	1A	1779	Alive	2.1712	1.3668	-1.07988	1.49674	0.951807	0.0495368	0	59.3	0.0220042	Low risk
GSM1854954	M	84	Missing	4	996	Alive	2.40124	1.45647	-1.07043	1.10888	1.43684	-0.412624	0	33.2	1.24627	High risk
GSM1854955	F	72	Ever	3A	758	Alive	2.06481	1.35119	-1.08575	0.226616	0.839744	-0.373937	0	25.27	0.656915	High risk
GSM1854956	M	77	Ever	1A	460	Dead	2.20765	1.35582	-1.37793	0.2314	0.974927	-0.751662	1	15.33	1.24342	High risk
GSM1854957	F	77	Ever	2A	283	Dead	2.29936	1.35895	-1.27938	2.35183	0.955568	-0.563738	1	9.43	0.714121	High risk
GSM1854958	F	79	Ever	1A	921	Alive	2.15579	1.37588	-1.15909	1.65226	1.05689	0.0468568	0	30.7	0.0283226	Low risk
GSM1854960	M	60	Ever	2B	949	Alive	2.2536	1.38975	-1.15711	2.18959	1.12435	-0.206595	0	31.63	0.401019	High risk
GSM1854961	F	70	Missing	4	113	Dead	2.39834	1.42657	-1.16407	0.99224	1.23168	-0.463605	1	3.77	1.14244	High risk
GSM1854962	M	74	Ever	3A	808	Alive	2.22659	1.29978	-1.07273	2.32381	1.1744	0.320376	0	26.93	-0.284415	Low risk
GSM1854963	F	72	Ever	2A	35	Dead	2.40834	2.15956	-0.902176	-0.0281085	1.85039	0.0647287	1	1.17	1.17883	High risk
GSM1854964	M	78	Ever	1A	642	Alive	2.50393	1.8866	-1.10604	1.61975	1.6629	-0.49901	0	21.4	1.49913	High risk
GSM1854965	F	71	Ever	1A	680	Dead	2.47287	1.54274	-1.35613	2.13344	1.48358	-0.0979357	1	22.67	0.598839	High risk
GSM1854966	M	84	Ever	4	23	Dead	2.36368	1.39733	-1.43405	2.50934	0.796813	0.200204	1	0.77	-0.488649	Low risk
GSM1854967	M	78	Ever	1B	924	Alive	2.40934	1.64234	-1.12692	1.76846	1.08794	-0.136056	0	30.8	0.481189	High risk
GSM1854969	F	71	Ever	1A	356	Alive	2.26536	1.14338	-1.28172	1.31092	0.640207	-0.284469	0	11.87	0.260867	High risk
GSM1854970	M	64	Ever	1B	392	Alive	2.33524	1.19431	-1.01988	1.66914	0.585866	-0.0245335	0	13.07	-0.0262888	Low risk
GSM1854971	M	83	Ever	1B	489	Alive	2.35708	1.25498	-0.866185	2.32225	0.891936	0.520591	0	16.3	-0.573534	Low risk
GSM1854972	F	64	Missing	3B	919	Alive	2.26913	1.32947	-1.38366	2.07832	0.650029	0.0721286	0	30.63	-0.39367	Low risk
GSM1854973	M	57	Ever	1A	913	Alive	2.31961	1.53521	-1.12818	2.57762	1.02574	-0.120604	0	30.43	0.206009	High risk
GSM1854974	M	83	Never	2B	840	Alive	2.24763	1.28369	-1.08202	0.860176	1.40286	-0.0868013	0	28	0.703464	High risk
GSM1854975	M	78	Ever	1B	911	Alive	2.37129	1.46646	-1.09658	0.344787	1.61987	-0.19515	0	30.37	1.18436	High risk
GSM1854977	M	66	Ever	1B	692	Alive	2.31224	1.22484	-0.826886	1.55687	0.844503	0.0274132	0	23.07	0.180459	High risk
GSM1854979	M	67	Ever	1B	751	Alive	2.20952	1.3686	-1.08646	2.38582	1.07247	0.12195	0	25.03	-0.118775	Low risk
GSM1854980	F	88	Ever	1A	749	Alive	2.35304	1.4208	-1.1492	1.29894	0.563467	0.267857	0	24.97	-0.419511	Low risk
GSM1854981	F	79	Never	2A	591	Dead	2.15638	1.47349	-1.04652	2.04992	1.08194	-0.595018	1	19.7	0.899672	High risk
GSM1854983	M	81	Never	1B	116	Dead	2.27295	1.41275	-0.955337	0.859724	1.66623	0.0169399	1	3.87	0.829899	High risk
GSM1854984	M	82	Ever	1A	20	Alive	2.41158	1.59979	-1.40701	-0.5283	1.27492	0.00918291	0	0.67	0.699575	High risk
GSM1854985	F	79	Ever	3A	687	Alive	2.35906	1.32828	-1.31273	2.02388	1.00859	0.303949	0	22.9	-0.339393	Low risk
GSM1854986	M	77	Ever	1B	577	Alive	2.39778	1.31303	-1.38727	0.420139	1.52043	0.125405	0	19.23	0.553081	High risk
GSM1854987	F	47	Never	1A	937	Alive	2.25863	1.43806	-1.00889	2.57849	0.706245	-0.157531	0	31.23	0.0310271	Low risk
GSM1854988	F	64	Missing	1A	785	Alive	2.15712	1.22759	-0.771778	1.6725	1.34476	0.0341434	0	26.17	0.425666	High risk
GSM1854989	M	67	Ever	1A	962	Alive	2.2609	1.35396	-0.850078	2.29423	1.18529	-0.282894	0	32.07	0.673085	High risk
GSM1854990	F	76	Missing	1A	830	Alive	2.15019	1.21345	-1.33469	2.54321	0.990733	0.308338	0	27.67	-0.613827	Low risk
GSM1854992	F	70	Missing	1B	554	Alive	2.4951	1.65752	-0.980236	1.3158	1.33178	0.114447	0	18.47	0.526892	High risk
GSM1854994	F	75	Ever	1A	905	Alive	2.20204	1.08836	-1.41746	1.68878	0.846451	0.15132	0	30.17	-0.354465	Low risk
GSM1854995	F	49	Missing	1A	496	Dead	2.35267	1.50131	0.580642	1.33579	1.33744	-0.182777	1	16.53	1.52178	High risk
GSM1854996	F	69	Ever	1B	651	Dead	2.01365	1.32811	-1.11766	0.857142	1.05616	-0.432913	1	21.7	0.73229	High risk
GSM1854997	M	79	Missing	3B	600	Dead	2.24503	1.23157	-0.968094	1.45435	0.964888	-0.310858	1	20	0.633166	High risk
GSM1854998	F	61	Ever	3A	852	Dead	2.34554	1.36584	-1.31684	1.59386	1.59517	0.328679	1	28.4	0.11839	High risk
GSM1854999	F	77	Ever	1B	897	Alive	2.13068	1.32078	-1.11243	1.6368	1.281	-0.106045	0	29.9	0.404465	High risk
GSM1855000	F	50	Ever	1A	807	Alive	2.18497	1.49841	-1.05094	0.585276	1.43166	-0.572736	0	26.9	1.40039	High risk
GSM1855001	F	62	Ever	2B	487	Dead	2.35474	1.46091	-0.979185	2.04332	1.6053	0.0612478	1	16.23	0.567719	High risk
GSM1855003	F	75	Ever	1B	848	Alive	2.28052	1.34513	-1.09574	1.86901	0.952095	0.487874	0	28.27	-0.564771	Low risk
GSM1855004	M	71	Ever	1A	1029	Alive	2.17614	1.38683	-1.1588	2.41706	1.12143	0.322506	0	34.3	-0.41801	Low risk
GSM1855005	F	59	Ever	3A	977	Alive	2.25585	1.51324	-1.33611	1.59847	1.53948	0.263873	0	32.57	0.0900247	Low risk
GSM1855006	M	79	Ever	2B	988	Alive	2.25891	1.40489	-1.40504	1.05844	1.21667	0.0748568	0	32.93	0.177589	High risk
GSM1855007	M	78	Ever	1A	1130	Alive	2.08859	0.85994	-1.04888	1.99688	0.668609	-0.343632	0	37.67	0.214676	High risk
GSM1855008	F	66	Ever	1A	823	Alive	2.11915	1.1788	-1.17643	1.92576	1.45316	-0.157797	0	27.43	0.512639	High risk
GSM1855009	F	61	Ever	3A	756	Alive	2.42434	1.29972	-1.27858	2.20186	0.792982	-0.3743	0	25.2	0.457301	High risk
GSM1855010	M	64	Ever	1A	681	Alive	2.27082	1.52334	-1.06284	0.305898	1.41846	0.507295	0	22.7	0.0304551	Low risk
GSM1855011	F	52	Ever	1A	1012	Alive	2.14105	1.42735	-1.05998	1.7944	1.41371	0.0376087	0	33.73	0.309503	High risk
GSM1855012	F	74	Never	1B	1079	Alive	2.24823	1.56621	-1.3346	1.24173	1.14501	-0.539247	0	35.97	0.951128	High risk
GSM1855014	M	68	Ever	1A	1119	Dead	2.24293	1.14397	-1.36848	2.37842	1.34731	0.651062	1	37.3	-0.736947	Low risk
GSM1855015	F	75	Ever	1B	868	Alive	2.07908	1.04556	-0.985619	2.38553	0.395718	0.107486	0	28.93	-0.644299	Low risk
GSM1855016	M	60	Ever	1A	994	Alive	2.1956	1.38856	-0.6038	1.22141	1.07893	0.187398	0	33.13	0.20597	High risk
GSM1855018	F	68	Never	1B	878	Alive	2.12366	1.32186	-1.17477	1.74888	1.09273	-0.0316887	0	29.27	0.113469	Low risk
GSM1855019	M	73	Ever	1A	358	Dead	2.30665	1.4634	-1.06567	1.85242	1.27483	0.0636618	1	11.93	0.282701	High risk
GSM1855020	F	77	Never	1A	1189	Alive	2.27262	1.3473	-1.02837	2.11965	0.950438	-0.303656	0	39.63	0.489789	High risk
GSM1855021	F	70	Ever	1B	890	Alive	2.27173	1.39464	-1.23441	1.88679	1.26178	-0.0396313	0	29.67	0.306428	High risk
GSM1855022	M	70	Missing	1B	831	Alive	2.14155	1.40267	-0.0339816	1.78635	1.33852	-0.0446961	0	27.7	0.82567	High risk
GSM1855023	F	59	Ever	2B	1174	Alive	2.15309	1.3391	-0.910345	2.01328	1.00676	-0.436481	0	39.13	0.694118	High risk
GSM1855024	M	82	Ever	2A	1006	Alive	2.35917	1.30447	-1.20877	1.4758	1.08346	0.416831	0	33.53	-0.295671	Low risk
GSM1855026	F	47	Ever	1A	1038	Alive	2.16385	1.14578	-1.31471	2.22693	1.38546	0.208634	0	34.6	-0.115983	Low risk
GSM1855027	F	61	Missing	1B	837	Dead	2.3313	1.32911	-0.971628	2.44725	1.04758	0.203322	1	27.9	-0.116909	Low risk
GSM1855028	F	75	Ever	1A	911	Alive	2.19573	1.47897	-1.0534	1.91357	0.631298	-0.657682	0	30.37	0.70609	High risk
GSM1855029	M	70	Ever	1A	780	Dead	2.19918	1.45734	-0.960912	1.14816	1.632	-0.53475	1	26	1.44691	High risk
GSM1855031	M	71	Ever	1A	1033	Alive	2.30383	0.769075	-1.02712	1.8021	1.26676	0.296304	0	34.43	-0.0153777	Low risk
GSM1855032	F	73	Never	1B	818	Alive	2.17287	1.30611	-1.38277	1.87846	0.983965	-0.0834777	0	27.27	0.0255019	Low risk
GSM1855033	F	65	Missing	1B	1011	Alive	2.18744	1.19292	-1.07411	1.04821	0.907682	-0.500605	0	33.7	0.830557	High risk
GSM1855034	F	53	Never	1A	809	Alive	2.25866	1.16627	-1.0446	2.31802	0.872701	0.733309	0	26.97	-1.02827	Low risk
GSM1855035	F	69	Ever	1A	1074	Alive	2.25411	1.16378	-0.460997	2.07423	1.10207	0.0902972	0	35.8	0.312291	High risk
GSM1855036	M	63	Ever	1A	932	Dead	2.12869	1.15518	-1.30613	2.16952	1.03403	0.238408	1	31.07	-0.424916	Low risk
GSM1855037	F	38	Missing	1B	1057	Alive	2.28847	1.35784	-0.0188415	1.2702	0.840624	-0.813485	0	35.23	1.71311	High risk
GSM1855038	F	62	Missing	1B	871	Alive	2.21654	1.33756	-0.733952	1.43436	1.27969	0.0464978	0	29.03	0.464004	High risk
GSM1855039	M	69	Ever	2B	267	Dead	2.33168	1.66344	-1.25954	-0.0992382	1.57571	0.0487705	1	8.9	0.796571	High risk
GSM1855040	M	70	Ever	1A	807	Alive	2.2606	1.158	-1.20075	2.3218	1.00314	-0.131711	0	26.9	0.173408	High risk
GSM1855041	M	68	Missing	1A	373	Alive	2.21695	1.40864	-1.06983	2.35395	1.00228	-0.114476	0	12.43	0.169783	High risk
GSM1855042	F	53	Ever	1A	937	Alive	2.30092	1.27057	-1.15633	0.981608	1.08648	0.0802224	0	31.23	0.230785	High risk
GSM1855043	M	70	Ever	1B	1029	Alive	2.36834	1.2748	-0.982357	2.33714	0.712879	-0.416283	0	34.3	0.522802	High risk
GSM1855044	F	65	Ever	1A	987	Alive	2.32381	1.2266	-1.40058	2.40568	1.03868	-0.3043	0	32.9	0.376857	High risk
GSM1855045	M	67	Ever	1A	860	Alive	2.21488	1.13616	-1.09569	2.24895	0.683678	-0.182274	0	28.67	0.0348645	Low risk
GSM1855046	M	78	Ever	1A	939	Alive	2.1941	1.33125	-1.24016	2.45154	1.12358	-0.312246	0	31.3	0.417032	High risk
GSM1855047	F	73	Ever	2B	1019	Alive	2.2556	1.55323	-1.09997	2.20111	1.40833	0.0734588	0	33.97	0.252557	High risk
GSM1855048	M	77	Ever	1B	652	Dead	2.06005	1.09708	-0.852821	1.58411	0.568212	-0.515053	1	21.73	0.51299	High risk
GSM1855049	F	57	Ever	1A	219	Dead	2.28982	1.38934	-1.13556	0.309131	1.24326	-0.121828	1	7.3	0.738587	High risk
GSM1855050	F	63	Ever	1B	698	Alive	2.17626	1.37867	-1.23337	2.15742	1.10042	-0.380023	0	23.27	0.533597	High risk
GSM1855051	F	55	Ever	1A	622	Alive	2.21531	1.32202	-1.1982	2.13708	0.933229	-0.167998	0	20.73	0.171715	High risk
GSM1855052	M	79	Ever	1A	951	Dead	2.28765	1.51209	-1.24527	1.16821	1.5793	0.149658	1	31.7	0.413716	High risk
GSM1855053	F	72	Never	1B	1015	Alive	2.19247	1.18536	-1.31615	2.19745	0.661827	0.132311	0	33.83	-0.514378	Low risk
GSM1855054	F	67	Ever	1A	900	Alive	2.12815	1.26688	-1.2356	2.40949	0.56348	0.0552305	0	30	-0.530249	Low risk
GSM1855055	F	70	Ever	1A	1076	Alive	2.27648	1.28953	-1.40077	2.24266	0.932524	0.21633	0	35.87	-0.414546	Low risk
GSM1855056	F	67	Ever	1B	1061	Alive	2.11855	1.20062	-1.19143	2.4512	0.0954541	-0.366718	0	35.37	-0.293016	Low risk
GSM1855057	F	70	Ever	2A	76	Alive	2.34232	1.11256	-1.49387	1.59398	0.995761	-0.0445833	0	2.53	0.10704	Low risk
GSM1855059	M	71	Ever	1B	588	Alive	2.27866	1.23444	-1.18267	1.48978	0.877612	-0.201097	0	19.6	0.343395	High risk
GSM1855060	F	64	Ever	1B	1033	Alive	2.41852	1.67982	-1.07058	-0.909842	1.34059	-0.327174	0	34.43	1.42651	High risk
GSM1855061	F	60	Missing	4	759	Dead	2.29177	1.48313	-1.32766	1.95621	1.1189	0.070921	1	25.3	0.0130951	Low risk
GSM1855062	F	72	Ever	2B	600	Dead	2.30367	1.3859	-1.34236	1.94607	1.39091	-0.516554	1	20	1.01378	High risk
GSM1855063	M	66	Ever	3A	349	Dead	2.28579	1.42717	-1.25022	1.30391	1.37349	-0.274885	1	11.63	0.813095	High risk
GSM1855064	M	69	Ever	1B	980	Alive	2.2505	1.41425	-1.26336	1.87318	1.20263	-0.149504	0	32.67	0.386341	High risk
GSM1855065	M	81	Ever	2B	724	Alive	2.34635	1.55784	-1.36671	1.95066	1.25709	-0.0217845	0	24.13	0.263827	High risk
GSM1855066	F	80	Ever	2B	997	Alive	2.18413	1.37905	-1.22132	1.25747	1.52678	-0.327332	0	33.23	0.941934	High risk
GSM1855067	M	75	Ever	1B	987	Alive	2.20619	1.60478	-0.241014	2.21312	1.33267	-0.327857	0	32.9	1.08692	High risk
GSM1855068	M	70	Ever	1A	1031	Dead	2.36703	1.67717	-1.29109	1.39557	1.59364	-0.200113	1	34.37	0.897924	High risk
GSM1855069	M	58	Missing	2A	305	Alive	2.21197	1.45132	-1.14466	1.01554	1.38309	-0.0462901	0	10.17	0.552434	High risk
GSM1855070	F	71	Never	3A	994	Alive	2.30102	1.21606	-1.40439	1.72878	0.910532	-0.466303	0	33.13	0.603582	High risk
GSM1855071	F	80	Missing	1A	597	Alive	2.13921	1.59242	-0.975791	1.60939	1.38683	-0.198949	0	19.9	0.679921	High risk
GSM1855072	F	86	Ever	1B	679	Alive	2.27606	1.2595	-1.41633	2.27414	1.15318	0.321274	0	22.63	-0.408964	Low risk
GSM1855073	F	60	Ever	1A	1042	Alive	2.30082	1.16331	-1.17333	2.08501	0.83267	0.0140252	0	34.73	-0.0654463	Low risk
GSM1855074	M	65	Missing	1A	733	Alive	2.2	1.68693	-1.00305	0.788754	1.76289	-0.405258	0	24.43	1.41124	High risk
GSM1855075	M	77	Ever	2A	897	Alive	2.24467	1.26268	-1.37731	2.46428	1.07069	-0.0347812	0	29.9	-0.0244927	Low risk
GSM1855076	F	60	Missing	3A	917	Alive	2.25708	1.32116	-1.37783	2.11621	0.953769	0.00475058	0	30.57	-0.0935364	Low risk
GSM1855077	M	75	Ever	1B	855	Alive	2.3467	1.40752	-1.23669	1.1262	1.38967	-0.586972	0	28.5	1.33123	High risk
GSM1855078	F	62	Ever	1A	882	Alive	2.04299	1.17683	-0.659387	2.20973	1.0735	-0.552543	0	29.4	0.896438	High risk
GSM1855079	M	66	Ever	1B	336	Dead	2.31069	1.18423	-1.05695	0.635519	1.75596	-0.148203	1	11.2	1.14168	High risk
GSM1855080	F	80	Ever	2B	671	Alive	2.382	1.41043	-1.28552	1.06244	1.43842	0.0809394	0	22.37	0.474778	High risk
GSM1855081	F	78	Ever	1A	777	Alive	2.43026	1.43366	-0.943303	0.909059	1.23212	-0.153271	0	25.9	0.857716	High risk
GSM1855082	F	60	Never	1A	595	Alive	2.2393	1.21551	-1.2369	1.73596	1.02896	0.0340699	0	19.83	0.0377852	Low risk
GSM1855083	M	56	Ever	3A	832	Alive	2.34905	1.42856	-0.709648	1.56754	1.00405	-0.614853	0	27.73	1.24719	High risk
GSM1855084	M	75	Ever	1A	919	Alive	2.16746	1.01357	-1.31748	1.56866	1.12897	-0.789847	0	30.63	1.17047	High risk
GSM1855085	F	60	Never	1A	971	Alive	2.31026	1.27721	-1.14736	2.06492	1.41479	-0.35858	0	32.37	0.887523	High risk
GSM1855086	M	82	Missing	1B	882	Alive	2.10814	1.25586	-1.13816	1.7769	1.18079	-0.159843	0	29.4	0.351753	High risk
GSM1855087	M	77	Ever	1B	938	Alive	2.16753	1.15952	-1.44784	1.99874	0.854082	-0.0420417	0	31.27	-0.179583	Low risk
GSM1855088	F	70	Ever	1	468	Alive	2.05018	1.20786	-0.937502	2.35959	0.436641	-0.555987	0	15.6	0.291667	High risk
GSM1855089	F	78	Never	1B	834	Alive	2.30274	1.01016	-1.30342	1.77055	1.35162	-0.0682278	0	27.8	0.423385	High risk
GSM1855091	M	79	Ever	1B	936	Dead	2.12876	1.58442	-1.03381	1.97236	1.46905	0.134539	1	31.2	0.189536	High risk
GSM1855092	F	78	Ever	1B	732	Alive	2.24601	1.35732	-1.03737	2.31933	1.00142	0.0036289	0	24.4	0.05073	Low risk
GSM1855093	M	72	Ever	1A	766	Alive	2.27121	1.35147	-1.006	2.44023	1.2984	-0.16402	0	25.53	0.506592	High risk
GSM1855094	F	66	Never	1B	607	Alive	2.27985	1.12682	-1.01894	0.227969	0.910916	-0.885384	0	20.23	1.59253	High risk
GSM1855095	M	81	Ever	1A	578	Alive	2.23391	1.49905	-1.12834	-0.846102	1.35525	-0.609013	0	19.27	1.64656	High risk
GSM1855096	F	74	Ever	3B	816	Alive	2.17987	1.51547	-1.16675	1.10617	0.563212	0.199706	0	27.2	-0.429335	Low risk
GSM1855097	F	66	Ever	3A	853	Alive	2.27055	1.38596	-1.17809	0.424224	1.29402	-0.127741	0	28.43	0.73025	High risk
GSM1855098	F	83	Ever	1B	759	Alive	2.30337	1.08326	-1.05792	2.60722	1.19682	0.198441	0	25.3	-0.0886115	Low risk
GSM1855099	M	81	Missing	1B	917	Dead	2.10118	1.36745	-1.03615	1.99534	0.482009	-0.448084	1	30.57	0.235762	High risk
GSM1855100	F	67	Ever	1B	868	Alive	2.27845	1.29386	-1.17679	2.36307	1.31864	-0.131425	0	28.93	0.419814	High risk
GSM1855101	F	55	Ever	3A	920	Dead	2.24783	1.18934	-0.986054	1.86162	0.832091	-0.651809	1	30.67	0.922266	High risk
GSM1855102	F	73	Missing	3A	607	Alive	2.17408	1.30818	-1.16233	2.46142	1.02917	0.0151096	0	20.23	-0.0784954	Low risk
GSM1855103	M	69	Ever	1B	568	Alive	2.2345	1.56867	-1.15507	0.425777	1.00417	-0.124039	0	18.93	0.4971	High risk
GSM1855104	F	70	Missing	NA	98	Dead	2.27004	1.09902	-0.96407	1.74404	0.743951	0.284136	1	3.27	-0.366913	Low risk
GSM1855105	F	68	Ever	1A	555	Alive	2.27724	1.37493	-1.01109	2.32606	1.09266	0.146452	0	18.5	-0.0431283	Low risk
GSM1855106	M	84	Ever	1A	306	Dead	2.35109	1.59511	-0.769045	0.365252	1.45544	-0.168675	1	10.2	1.15593	High risk
GSM1855107	F	76	Ever	1A	906	Alive	2.32454	1.44827	-1.47459	1.32354	1.32298	0.271255	0	30.2	-0.0406091	Low risk
GSM1855108	F	61	Ever	3A	918	Alive	2.58003	1.6702	-0.971074	1.10044	1.41186	-0.284191	0	30.6	1.23167	High risk
GSM1855109	M	62	Ever	1A	693	Dead	2.2035	1.03503	-1.02829	-0.561618	1.29485	-0.167279	1	23.1	0.974516	High risk
GSM1855110	M	61	Ever	2A	680	Alive	2.26662	1.18319	-0.967828	1.56368	1.19716	0.21075	0	22.67	0.0907706	Low risk
GSM1855111	M	65	Ever	NA	539	Alive	2.08383	1.15991	-1.05487	2.63674	0.528503	-0.0344966	0	17.97	-0.425913	Low risk
GSM1855112	F	69	Ever	1A	820	Alive	2.26363	1.32839	-1.09649	1.76487	0.855789	-0.0436813	0	27.33	0.0926573	Low risk
GSM1855113	M	77	Never	1A	750	Alive	2.23171	1.32637	-0.922469	2.25892	0.793509	0.0160549	0	25	-0.0665769	Low risk
GSM1855114	M	58	Ever	1A	708	Alive	2.23754	1.4854	0.00533575	1.8387	1.30514	-0.264832	0	23.6	1.17986	High risk
GSM1855116	M	76	Ever	1A	672	Alive	2.27763	1.01873	-0.967283	2.00942	1.28294	-0.608446	0	22.4	1.19672	High risk
GSM1855117	F	74	Missing	3A	470	Alive	2.16859	1.28025	-0.0164922	1.45161	1.32998	-0.216834	0	15.67	1.13983	High risk
GSM1855118	M	45	Missing	3B	54	Alive	2.28096	1.59675	-0.951478	1.78159	1.71058	0.0601992	0	1.8	0.649539	High risk
GSM1855119	F	50	Ever	3A	780	Alive	2.28786	1.55857	-0.476889	0.882962	1.3286	-0.328655	0	26	1.27348	High risk
GSM1855120	F	70	Never	1B	216	Dead	2.38893	1.44015	-0.918382	0.498197	1.32549	0.343455	1	7.2	0.303405	High risk
GSM1855121	M	67	Ever	3A	294	Dead	2.31494	1.56564	-1.17699	1.61393	1.04973	0.28295	1	9.8	-0.181146	Low risk
GSM1855122	M	41	Never	2A	757	Alive	2.32189	0.681319	-0.99974	2.64776	0.649608	-0.601293	0	25.23	0.63146	High risk
GSM1855123	F	84	Missing	1A	760	Alive	2.29514	1.40825	-1.27105	2.18669	1.02584	0.107178	0	25.33	-0.116717	Low risk
GSM1855124	M	51	Ever	1B	1089	Alive	2.35532	1.48688	-1.07197	1.95723	1.5003	-0.122511	0	36.3	0.714971	High risk
GSM1855125	M	74	Ever	1B	17	Dead	2.43743	1.62771	-1.14417	1.17458	1.7192	-0.129696	1	0.57	1.05018	High risk
GSM1855126	F	66	Missing	2B	577	Alive	2.33614	1.54921	-1.22945	2.57413	1.52819	-0.381563	0	19.23	0.894777	High risk
GSM1855127	F	52	Missing	3A	539	Alive	2.41875	1.28055	-1.3872	2.25404	0.892311	0.326162	0	17.97	-0.483736	Low risk
GSM1855128	F	51	Ever	1A	906	Alive	2.58606	1.57799	-1.40975	0.918332	1.23768	-0.0115815	0	30.2	0.575024	High risk
GSM1855129	F	53	Ever	1A	628	Alive	2.37122	1.45511	-0.965414	2.25834	0.683858	0.209783	0	20.93	-0.325554	Low risk
GSM1855131	M	65	Ever	1A	696	Dead	2.46771	1.47279	-1.15941	1.54788	0.976689	-0.285593	1	23.2	0.670617	High risk
GSM1855132	F	79	Ever	1B	858	Alive	2.35339	1.42108	-1.19325	1.89032	1.1476	0.33318	0	28.6	-0.205235	Low risk
GSM1855133	F	59	Ever	1B	701	Alive	2.29408	1.38833	-1.3293	2.21008	0.757617	0.174661	0	23.37	-0.434898	Low risk
GSM1855134	F	69	Missing	1A	382	Dead	2.32805	1.29231	-1.11535	2.29325	1.13758	0.0511437	1	12.73	0.11603	High risk
GSM1855135	F	83	Ever	3A	539	Alive	2.32837	1.33761	-1.22729	1.6029	1.05796	0.0352643	0	17.97	0.150864	High risk
GSM1855136	M	50	Ever	1A	4	Dead	2.37869	1.27264	-1.40683	2.47676	1.3259	-0.299369	1	0.13	0.605039	High risk
GSM1855137	M	72	Ever	3A	557	Alive	2.27423	1.349	-1.12952	1.9968	1.27469	-0.35326	0	18.57	0.771329	High risk
GSM1855138	F	67	Missing	1A	619	Alive	2.2767	1.31932	-1.16728	1.5096	1.39638	-0.342371	0	20.63	0.915685	High risk
GSM1855140	M	82	Ever	1A	830	Alive	2.24804	1.50331	-1.60195	2.36055	1.52263	-0.0284047	0	27.67	0.217002	High risk
GSM1855141	F	72	Ever	1A	821	Alive	2.19643	1.36978	-1.21012	1.72695	0.587019	0.0923449	0	27.37	-0.381974	Low risk
GSM1855142	M	72	Ever	1A	831	Alive	2.16332	1.3004	-0.924214	1.33422	1.36658	-0.187504	0	27.7	0.738682	High risk
GSM1855143	F	70	Ever	1A	591	Alive	2.11337	1.17627	-1.12485	2.48083	0.563898	-0.115246	0	19.7	-0.272374	Low risk
GSM1855144	M	51	Never	1B	850	Alive	1.9548	0.864242	-1.09164	2.4239	1.07361	-0.0379202	0	28.33	-0.098278	Low risk
GSM1855145	F	74	Missing	1A	809	Dead	2.26835	1.37742	-1.12431	2.07511	1.33126	-0.121952	1	26.97	0.48254	High risk
GSM1855146	F	74	Missing	1A	142	Alive	2.02586	1.30328	-0.984738	2.04979	1.34141	-0.0820487	0	4.73	0.322853	High risk
GSM1855147	F	69	Ever	1A	807	Alive	2.30975	1.43559	-1.2236	2.10801	1.17473	0.248754	0	26.9	-0.154727	Low risk
GSM1855149	F	69	Missing	1B	832	Alive	2.34018	1.50971	-1.16303	2.45243	0.749597	0.0538205	0	27.73	-0.210783	Low risk
GSM1855150	F	73	Missing	2B	98	Dead	2.35305	1.53166	-0.820573	0.556752	0.98844	-0.150061	1	3.27	0.734924	High risk
GSM1855151	F	76	Ever	1A	798	Alive	2.09156	1.44353	-1.42202	2.40476	0.570511	-0.405916	0	26.6	-0.00788862	Low risk
GSM1855152	M	77	Ever	1A	799	Alive	2.07696	1.14916	-1.10247	2.20711	0.90655	-0.167139	0	26.63	0.0790588	Low risk
GSM1855153	M	66	Missing	1B	325	Dead	2.28392	1.19311	-1.2541	1.2658	1.17282	0.381147	1	10.83	-0.221111	Low risk
GSM1855156	F	66	Ever	2B	978	Alive	2.23242	1.37591	-0.538576	1.41113	1.15384	-0.132039	0	32.6	0.717734	High risk
GSM1855157	M	85	Ever	2B	806	Alive	2.42248	1.56018	-1.34135	1.7626	1.15202	-0.0525564	0	26.87	0.329626	High risk
GSM1855158	M	81	Missing	2A	698	Alive	2.27165	0.640343	-1.14396	2.4117	0.247448	0.350434	0	23.27	-1.01517	Low risk
GSM1855159	F	64	Never	1A	861	Alive	2.1361	1.12932	-1.0375	1.78324	0.553545	-0.00292697	0	28.7	-0.254507	Low risk
GSM1855160	M	56	Ever	2A	325	Alive	2.30734	1.46923	-1.03058	1.97766	1.74249	0.0298253	0	10.83	0.663988	High risk
GSM1855161	M	66	Ever	1B	332	Dead	2.16699	1.2769	-1.22744	2.0454	0.782676	0.18873	1	11.07	-0.455558	Low risk
GSM1855162	F	77	Missing	1B	734	Alive	2.15622	1.11568	-1.08568	1.85041	0.570299	0.0218939	0	24.47	-0.294367	Low risk
GSM1855163	F	58	Ever	1A	867	Alive	2.24399	1.36256	-1.06803	0.480414	1.09754	-0.253941	0	28.9	0.777975	High risk
GSM1855164	F	54	Missing	2B	830	Alive	2.38647	1.63866	-1.33164	0.592471	1.49794	-0.385029	0	27.67	1.21646	High risk
GSM1855165	F	68	Missing	1B	541	Dead	2.15894	1.39408	-1.2064	1.82207	0.863338	-0.356581	1	18.03	0.386802	High risk
GSM1855166	M	68	Ever	2B	679	Alive	2.33661	1.51751	-1.26685	0.860747	1.5122	-0.453165	0	22.63	1.2644	High risk
GSM1855168	F	77	Missing	1A	40	Dead	2.36967	1.52208	-1.15984	0.742291	1.02467	0.137933	1	1.33	0.19856	High risk
GSM1855169	F	68	Ever	1A	740	Alive	2.22517	1.52604	-1.15352	2.21168	0.394883	0.482176	0	24.67	-1.09026	Low risk
GSM1855170	M	67	Ever	1A	540	Alive	2.23682	1.30832	-1.40036	2.12334	0.891453	-0.251815	0	18	0.183331	High risk
GSM1855171	M	76	Ever	1A	1155	Alive	2.20252	1.6822	-1.18158	1.22458	1.54897	-0.0464492	0	38.5	0.613553	High risk
GSM1855172	M	81	Ever	1A	797	Alive	2.30894	1.09946	-1.31338	2.49315	1.08197	-0.00923577	0	26.57	0.020037	Low risk
GSM1855173	M	77	Ever	2B	676	Dead	2.26986	1.19736	-0.903319	2.44147	0.339816	-0.106184	1	22.53	-0.22662	Low risk
GSM1855174	F	80	Ever	3A	540	Alive	2.2454	1.38739	-1.38167	2.25678	0.886795	0.00952707	0	18	-0.183875	Low risk
GSM1855175	F	76	Missing	3A	380	Dead	2.2801	1.50957	-1.16182	2.06842	1.29954	-0.104322	1	12.67	0.42859	High risk
GSM1855176	F	75	Missing	NA	1350	Alive	2.33625	1.39864	-1.36834	1.37612	1.37196	-0.534415	0	45	1.13666	High risk
GSM1855177	F	78	Missing	1A	570	Alive	2.24185	1.07813	-1.2317	2.12047	0.582361	0.184114	0	19	-0.555034	Low risk
GSM1855178	F	76	Missing	2B	58	Dead	2.21227	1.73246	0.496788	1.52131	1.8932	-0.734617	1	1.93	2.50313	High risk
GSM1855179	M	66	Missing	1B	5	Alive	2.36155	1.68952	-1.15615	1.14378	1.52032	0.137294	0	0.17	0.486216	High risk
GSM1855180	F	52	Ever	3A	554	Alive	2.39893	1.40028	-1.35495	1.76295	1.00283	-0.459065	0	18.47	0.749606	High risk
GSM1855181	M	62	Missing	2A	534	Alive	2.39428	1.40623	-0.837001	2.40054	0.961716	-0.0422702	0	17.8	0.269	High risk
GSM1855182	F	71	Never	2B	4	Alive	2.34326	1.30527	-1.10182	1.59162	0.629872	-0.209657	0	0.13	0.240344	High risk
GSM1855183	F	53	Ever	2B	1692	Alive	2.26219	1.51872	-1.06743	2.11536	0.960792	0.119966	0	56.4	-0.102651	Low risk
GSM1855184	F	73	Ever	2A	223	Dead	2.32522	1.48805	-1.18657	2.24795	1.41519	0.105791	1	7.43	0.218355	High risk
GSM1855185	M	67	Ever	1B	1085	Alive	2.36287	1.40302	-1.52806	2.17176	1.517	0.179153	0	36.17	0.0819181	Low risk
GSM1855187	M	76	Ever	4	912	Dead	1.89421	1.27619	-1.05721	1.30771	-0.320001	-0.968017	1	30.4	0.315163	High risk
GSM1855188	M	82	Ever	1B	1357	Dead	2.37445	1.49161	-1.14674	2.45145	1.17022	-0.18546	1	45.23	0.453952	High risk
GSM1855189	M	76	Ever	4	844	Dead	2.22395	1.47093	-1.15971	1.96967	1.29242	0.101374	1	28.13	0.120579	High risk
GSM1855190	F	49	Ever	1A	520	Dead	2.33907	1.35616	-1.38251	1.74511	2.06631	0.0786955	1	17.33	0.741134	High risk
GSM1855192	F	70	Missing	2B	239	Dead	2.37313	1.36968	-1.14525	1.81681	1.18194	-0.304607	1	7.97	0.735319	High risk
GSM1855193	F	75	Ever	1B	349	Alive	2.22516	1.43884	-0.992473	1.51268	1.45537	-0.484806	0	11.63	1.19148	High risk
GSM1855195	M	63	Missing	2B	1025	Dead	2.36401	1.16842	-1.06847	-0.265145	0.984577	-0.242743	1	34.17	0.899699	High risk
GSM1855196	F	66	Ever	2B	1560	Dead	2.23792	1.39373	-1.04972	1.76619	1.43185	-0.764014	1	52	1.49319	High risk
GSM1855198	M	71	Ever	NA	564	Dead	2.21105	1.38581	-1.02034	0.703541	1.03659	-0.270219	1	18.8	0.713401	High risk
GSM1855199	F	61	Ever	1B	293	Dead	2.31968	1.26627	-0.241609	0.60898	1.4861	-0.708258	1	9.77	2.08063	High risk
GSM1855200	M	60	Ever	1A	1053	Dead	2.34082	1.3577	-1.19782	1.59403	1.31656	-0.226568	1	35.1	0.719162	High risk
GSM1855202	F	56	Ever	1B	627	Dead	2.38447	1.40072	-1.12505	2.29731	1.09977	-0.508501	1	20.9	0.885616	High risk
GSM1855203	M	65	Ever	3B	395	Alive	2.32019	1.48794	-0.983808	1.18373	1.24237	-0.641215	0	13.17	1.38052	High risk
GSM1855204	F	62	Ever	3A	1007	Dead	2.47559	1.32561	-1.51246	0.423995	1.22626	-0.351196	1	33.57	0.987229	High risk
GSM1855206	M	77	Ever	3A	681	Dead	2.23577	1.36215	-1.06609	-0.250624	1.35168	-0.341137	1	22.7	1.20473	High risk
GSM1855207	F	81	Ever	2B	1293	Alive	1.64628	1.59022	-0.985796	-0.982259	1.43225	-0.857205	0	43.1	1.69234	High risk
GSM1855208	M	65	Ever	1B	1293	Dead	2.25734	1.00399	-1.23068	1.35605	0.985887	-0.0504258	1	43.1	0.203896	High risk
GSM1855209	F	61	Ever	1B	968	Dead	1.7695	1.07538	-0.973637	-1.09619	-0.30234	-1.35106	1	32.27	1.21479	High risk
GSM1855210	F	50	Ever	1A	1843	Alive	2.16079	1.34888	-1.19843	2.16467	0.752118	-0.466818	0	61.43	0.400342	High risk
GSM1855211	F	63	Ever	1B	1616	Alive	2.27609	0.977059	-0.548299	0.804676	1.09218	0.0328302	0	53.87	0.583034	High risk
GSM1855212	F	75	Ever	4	1559	Alive	2.12787	1.34366	-1.31629	1.03386	0.968123	-0.443551	0	51.97	0.647564	High risk
GSM1855213	F	89	Ever	1A	1703	Alive	2.09498	1.26474	-0.432648	2.58393	0.719333	-0.350306	0	56.77	0.437297	High risk
GSM1855214	F	82	Ever	1A	1834	Alive	2.30759	1.15324	-1.26609	2.20831	0.521933	0.117681	0	61.13	-0.490897	Low risk
GSM1855215	M	79	Ever	1B	1551	Alive	2.09479	1.36393	-1.40436	2.55448	0.698909	-0.0768804	0	51.7	-0.3773	Low risk
GSM1855217	F	85	Missing	1B	1554	Alive	2.15956	1.45499	-1.30105	2.22738	0.344736	-0.0819457	0	51.8	-0.477414	Low risk
GSM1855218	F	67	Ever	4	489	Dead	2.18344	1.29266	-1.40346	1.44685	0.568313	0.0380833	1	16.3	-0.368596	Low risk
GSM1855219	F	46	Ever	3B	216	Dead	2.32907	1.5803	0.290019	1.99862	1.02461	-0.290962	1	7.2	1.17739	High risk
GSM1855220	F	57	Missing	1B	1510	Alive	2.29026	2.18589	-1.16289	0.134557	1.81419	-0.69086	0	50.33	1.94696	High risk
GSM1855221	F	72	Ever	1A	701	Alive	2.10043	1.39923	-0.912514	1.83347	1.12703	-0.223714	0	23.37	0.484298	High risk
GSM1855222	F	68	Ever	1A	1363	Alive	2.30647	1.44786	-1.42651	2.21355	0.924704	0.266274	0	45.43	-0.472287	Low risk
GSM1855223	F	85	Ever	1A	1135	Dead	2.14162	1.2301	-1.1909	1.49932	0.81987	-0.266713	1	37.83	0.283643	High risk
GSM1855224	F	54	Missing	2B	618	Dead	2.36233	1.6883	-1.19195	-0.729991	1.3343	-0.00152858	1	20.6	0.852207	High risk
GSM1855225	M	72	Ever	1	1037	Dead	2.16328	1.11234	-1.13552	1.01336	0.578021	-0.915712	1	34.57	1.11499	High risk
GSM1855226	M	56	Ever	1A	1599	Alive	2.27446	1.05902	-1.36789	1.7947	0.39429	-0.239417	0	53.3	-0.0961976	Low risk
GSM1855228	M	69	Ever	3B	171	Dead	2.36832	1.30033	-1.1482	2.21779	0.9556	-0.0834267	1	5.7	0.194537	High risk
GSM1855229	M	78	Ever	1A	2077	Alive	2.40997	1.23431	-1.18487	1.70645	0.978579	-0.0048101	0	69.23	0.208586	High risk
GSM1855230	F	76	Ever	2B	1652	Alive	2.23371	1.174	-0.804239	2.45777	0.782541	-0.0391449	0	55.07	0.0197578	Low risk
GSM1855231	M	59	Ever	2B	489	Dead	2.39641	1.60301	-0.687925	2.43237	1.28834	0.220586	1	16.3	0.212523	High risk
GSM1855232	M	79	Ever	1A	762	Dead	2.37646	1.40573	-1.40396	0.871223	1.37269	-0.576661	1	25.4	1.29698	High risk
GSM1855234	M	83	Ever	1B	1693	Alive	2.38535	1.4617	-1.04982	1.6022	1.37797	0.250199	0	56.43	0.213652	High risk
GSM1855235	F	75	Missing	1A	713	Dead	2.29285	1.16549	-1.19898	2.11974	0.866086	-0.380597	1	23.77	0.47171	High risk
GSM1855236	M	75	Ever	1B	1652	Alive	2.34212	1.25489	-1.0849	2.44927	1.02722	-0.241261	0	55.07	0.429486	High risk
GSM1855237	F	81	Ever	3A	181	Dead	2.332	1.72555	-0.18279	-0.799126	1.44391	-0.128441	1	6.03	1.54416	High risk
GSM1855238	F	73	Missing	1A	1629	Dead	2.27243	1.17042	-1.37108	1.43656	0.976016	-0.122378	1	54.3	0.228935	High risk

## Sheet: GSE41271
sample	gender	age	stage	RFS	OS	RFS.E	OS.E	PLAUR	ITGB1	P2RX1	COL1A2	C4BPA	F2	Time	Status	Risk	Group
GSM1012828	M	70.8685	IIIA	8.5	8.5	0	0	0.904258	1.49044	-0.164817	2.27177	1.54467	0	8.5	0	0.826059	Low risk
GSM1012830	M	55.3863	IIIB	5.3	11.3333	1	1	1.60901	1.98954	0.199866	2.57653	2.14411	0	11.3333	1	0.96513	High risk
GSM1012831	M	81.3726	IIB	4.8	9.5	0	1	0.532559	1.47639	0.144181	2.26422	2.16648	0	9.5	1	0.0204989	Low risk
GSM1012832	M	63.6411	IB	7.26667	34.6667	0	1	0.564162	1.81819	-0.213512	1.64537	2.61876	0	34.6667	1	-0.00784296	Low risk
GSM1012833	F	60.1973	IB	18.8667	34.1	1	1	1.07085	1.64397	0.166363	3.06012	0.894244	0	34.1	1	1.1952	High risk
GSM1012835	M	67.389	IIIB	84.5	108.7	1	1	1.41422	1.93699	0.21541	2.47456	2.46086	0	108.7	1	0.67092	Low risk
GSM1012836	F	68.2795	IA	134.233	134.233	0	0	0.758165	1.49224	0.429658	1.879	2.59168	0	134.233	0	-0.562563	Low risk
GSM1012837	F	53.3123	IB	119.7	119.7	0	0	1.21661	1.70481	0.141993	2.45752	1.56501	0	119.7	0	0.770945	Low risk
GSM1012838	M	78.2192	IB	89.6	89.6	0	1	1.40421	1.84503	0.05065	2.94616	2.11041	0	89.6	1	1.29806	High risk
GSM1012840	F	58.4795	IA	128.933	128.933	0	0	1.14881	1.69172	0.0181328	1.61159	2.1387	0	128.933	0	0.162969	Low risk
GSM1012842	M	55.5068	IB	131.567	131.567	0	0	1.02042	1.86487	0.0164301	2.45658	1.73371	0	131.567	0	0.768189	Low risk
GSM1012843	M	51.2904	IA	129.433	129.433	0	0	1.17056	2.24868	0.411338	2.39779	1.9988	0	129.433	0	0.251125	Low risk
GSM1012844	F	56.074	IIIA	28.2333	34	1	1	1.36524	2.18398	-0.308691	3.37396	1.50814	0	34	1	2.18018	High risk
GSM1012845	F	69.611	IIIA	13.3	15.0333	1	1	0.88125	1.57654	-0.147284	2.57405	1.62974	0	15.0333	1	0.994322	High risk
GSM1012846	M	46.811	IB	66.7667	92.7333	1	0	-0.422574	1.68964	-0.642006	1.13443	-0.964893	0	92.7333	0	0.104522	Low risk
GSM1012847	M	51.8055	IIB	121.567	121.567	0	0	1.58235	2.33493	-0.150114	3.1081	-0.120688	0	121.567	0	2.21173	High risk
GSM1012848	M	70.6384	IA	7.16667	28.2333	0	1	1.38578	1.98111	-0.0838882	2.74754	1.45562	0	28.2333	1	1.43514	High risk
GSM1012851	M	72.7562	IIIA	15.4333	22.6333	1	1	0.944514	1.77436	-0.117818	2.62274	2.32091	0	22.6333	1	0.915333	High risk
GSM1012852	F	61.2575	IIB	124.1	124.1	0	0	0.989251	1.75355	0.0401661	2.26542	2.42655	0	124.1	0	0.450246	Low risk
GSM1012853	M	47.274	IB	6.9	6.9	0	0	0.714446	0.972742	0.155298	1.63698	2.8415	0	6.9	0	-0.444612	Low risk
GSM1012855	F	73.2795	IIIA	30.8667	34.7333	1	1	1.07206	1.89589	0.107595	2.52637	2.49928	0	34.7333	1	0.599473	Low risk
GSM1012856	M	64.5589	IIB	0.966667	39.2667	0	1	1.74348	1.82361	0.265473	2.67502	0.908761	0	39.2667	1	1.26351	High risk
GSM1012858	F	59.6767	IB	10.1	14.2667	0	1	0.958834	1.83377	-0.0947065	2.03525	1.20091	0	14.2667	1	0.655752	Low risk
GSM1012859	M	60.1479	IB	120.767	120.767	0	0	0.881918	2.11025	0.0455445	2.71093	-0.0205822	0	120.767	0	1.1234	High risk
GSM1012860	M	67.5534	IIIA	3.63333	3.63333	0	1	1.36988	1.98337	0.145113	2.77833	2.46825	0	3.63333	1	0.957689	High risk
GSM1012861	M	72.3726	IB	18.5	22	1	1	1.4661	2.17517	-0.223296	2.71807	2.29211	0	22	1	1.51472	High risk
GSM1012864	M	83.1616	IB	26.2333	32.1667	1	1	0.866677	2.07095	-0.114843	2.62322	1.58924	0	32.1667	1	0.983115	High risk
GSM1012865	M	75.6959	IIIA	49.4333	51.1	1	1	1.00038	1.7974	0.483051	3.01545	1.80368	0	51.1	1	0.521026	Low risk
GSM1012867	M	76.263	IB	83.2667	97.4333	0	1	0.711899	1.74089	-0.514742	2.68733	0.174087	0	97.4333	1	1.7091	High risk
GSM1012868	F	71.7205	IIA	108.433	108.433	0	0	1.55476	2.06139	-0.026592	3.00584	1.04072	0	108.433	0	1.74449	High risk
GSM1012869	M	63.3616	IIB	121.933	121.933	0	0	0.806297	1.84472	-0.0128645	2.35707	3.28753	0	121.933	0	0.305801	Low risk
GSM1012871	M	79.7836	IIB	76.7667	83.6333	0	1	1.48385	1.84591	0.657114	2.5944	1.37349	0	83.6333	1	0.400837	Low risk
GSM1012872	F	64.6055	IIB	14.4	115.167	1	0	1.16964	2.08776	0.0223586	3.11105	2.7162	0	115.167	0	1.1813	High risk
GSM1012873	M	62.5014	IB	0.3	0.3	0	1	1.03132	1.99692	-0.602066	2.4685	1.78451	0	0.3	1	1.61647	High risk
GSM1012874	M	59.2027	IB	116.467	116.467	0	0	1.26633	2.14083	-0.320268	3.12166	1.00017	0	116.467	0	2.026	High risk
GSM1012878	F	72.0493	IIB	4.53333	11.8333	1	1	1.80017	2.15728	0.472045	2.95253	1.7554	0	11.8333	1	1.08122	High risk
GSM1012879	M	49.9781	IB	42.9	62.8	1	1	1.39539	2.21705	0.0639979	2.96622	2.1096	0	62.8	1	1.28847	High risk
GSM1012885	M	59.7945	IIIA	29.9333	35.3667	1	1	0.298774	1.24167	-0.0683601	1.89427	0.407912	0	35.3667	1	0.173124	Low risk
GSM1012886	F	58.0384	IB	89.8	89.8	0	0	1.87641	1.84269	0.397726	2.8412	1.76674	0	89.8	0	1.15341	High risk
GSM1012888	M	66.7397	IA Vs IIIB	41.2667	82.0667	0	1	1.41666	1.5113	-0.154591	2.11373	1.8103	0	82.0667	1	1.02235	High risk
GSM1012890	F	48.2685	IIIA	22.5333	24.7333	0	1	1.37689	1.96712	0.120827	2.70668	1.09418	0	24.7333	1	1.18359	High risk
GSM1012891	F	68.3781	IIIB	32.3	35.3667	1	1	1.03873	0.639138	-0.282879	1.92671	2.29152	0	35.3667	1	0.698193	Low risk
GSM1012893	F	60.0959	IB	0.533333	0.533333	0	1	-0.31376	1.40311	0.534377	1.66829	2.39726	0	0.533333	1	-1.60863	Low risk
GSM1012894	F	62.8274	IIIA	23.7333	103.8	1	0	0.779786	1.23568	-0.185311	2.74417	0.804052	0	103.8	0	1.24266	High risk
GSM1012895	F	49.1699	IA	25.4333	85.4667	1	0	1.11232	2.06484	-0.00122021	2.47148	2.07555	0	85.4667	0	0.810325	Low risk
GSM1012897	F	45.6493	IA	42.9333	78.1333	1	0	1.20379	1.33269	0.331101	1.86265	2.07686	0	78.1333	0	-0.0254694	Low risk
GSM1012899	M	59.474	IIB	11	26.2667	1	1	1.32192	1.72348	-0.803054	1.35839	0.221117	0	26.2667	1	1.5537	High risk
GSM1012900	F	60.9781	IIA	35.4667	41.1667	1	1	1.24329	2.15969	-0.104031	2.3569	2.9655	0	41.1667	1	0.804741	Low risk
GSM1012903	F	60.3918	IB	57.7333	61.6667	0	1	0.995793	1.79604	1.07227	2.75626	2.19653	0	61.6667	1	-0.543686	Low risk
GSM1012905	M	68.4438	IIB	2.5	4.83333	1	1	1.56163	2.10065	-0.215639	2.58086	1.08845	0	4.83333	1	1.68339	High risk
GSM1012906	F	50.937	IB	41.9333	74.6	1	1	0.861065	1.86538	0.388882	2.0863	2.37124	0	74.6	1	-0.23999	Low risk
GSM1012908	M	57.9863	IB	52.1	68.9	0	0	0.915498	1.84876	0.5766	2.90476	2.5451	0	68.9	0	0.120102	Low risk
GSM1012909	F	61.0247	IA	48	56.2667	0	1	0.896841	1.53023	-0.0408934	1.75351	-0.437358	0	56.2667	1	0.615979	Low risk
GSM1012910	M	62.4849	IIA	1.43333	28.4667	0	1	0.0695648	0.957805	1.02584	2.15576	1.93528	0	28.4667	1	-1.55497	Low risk
GSM1012917	M	72.0575	IIIB	84	84	0	0	1.46709	1.97583	0.164139	2.51661	1.76364	0	84	0	0.932485	High risk
GSM1012918	M	74.2	IIA	64.4667	72.6333	0	0	0.98203	1.70799	-0.0909962	2.32516	1.61512	0	72.6333	0	0.809657	Low risk
GSM1012919	M	65.0493	IA	67.4667	67.4667	0	0	0.213068	1.95484	-0.140019	2.38483	3.21079	0	67.4667	0	0.0798808	Low risk
GSM1012921	M	55.2795	IIIB	78.4	78.4	0	0	1.48351	2.2567	0.824952	3.42614	0.823097	0	78.4	0	0.884765	High risk
GSM1012923	F	64.8658	IB	37.5	52.4	1	1	1.17948	1.95826	-0.46112	3.04966	-0.00529487	0	52.4	1	2.27698	High risk
GSM1012924	F	49.7863	IIIA	10.7	48.6667	1	1	1.53331	2.03179	0.231019	3.23007	1.3877	0	48.6667	1	1.484	High risk
GSM1012925	M	75.8137	IB	77.4	77.4	0	0	1.20323	1.97043	-0.418792	2.58743	1.37036	0	77.4	0	1.65347	High risk
GSM1012927	M	68.7808	IA	67.3333	67.3333	0	0	1.14082	2.25366	-0.384261	1.68139	1.47305	0	67.3333	0	0.872255	Low risk
GSM1012928	F	76.8137	IB	10.4667	26.6667	1	1	1.30897	1.70033	0.667807	1.34186	1.64046	0	26.6667	1	-0.715326	Low risk
GSM1012930	F	48.0877	IA	65.1333	65.1333	0	0	0.000553544	1.55577	-0.0274883	2.21623	1.61886	0	65.1333	0	-0.0738278	Low risk
GSM1012931	M	62.9233	IIIB	2.73333	31.4	1	1	1.62174	1.15562	0.101008	2.22575	0.537933	0	31.4	1	1.13057	High risk
GSM1012932	F	71.0575	IB	75.1667	75.1667	0	0	1.59257	1.18801	-0.685943	2.49234	3.36005	0	75.1667	0	1.88131	High risk
GSM1012933	M	74.7945	IB	66.0333	66.0333	0	0	1.03864	1.8663	0.829876	2.45312	2.51877	0	66.0333	0	-0.463979	Low risk
GSM1012934	M	48.5562	IIIB	60.4	60.4	0	0	1.71957	2.03616	0.537921	2.68006	2.12862	0	60.4	0	0.665788	Low risk
GSM1012935	F	70.8767	IIB	63.4333	70.3667	1	0	0.765416	1.31356	0.473742	2.07628	0.925151	0	70.3667	0	-0.179018	Low risk
GSM1012936	F	71.9616	IIIB	68.8	68.8	0	0	-0.288734	1.30846	0.277229	1.72301	3.16291	0	68.8	0	-1.33465	Low risk
GSM1012937	F	67.0603	IB	68.4	73.3333	1	0	0.538346	1.77695	0.339	2.69971	1.56577	0	73.3333	0	0.187702	Low risk
GSM1012938	M	74.6274	IIIB	28.1333	73.4667	1	0	1.0127	2.71362	0.503425	3.15041	1.91623	0	73.4667	0	0.582514	Low risk
GSM1012940	M	47.4521	IIB	12.1	15.8667	1	1	0.488361	1.46873	-0.565143	2.24408	1.10044	0	15.8667	1	1.12402	High risk
GSM1012941	M	30.4137	IV	0	9.76667	1	1	0.602903	1.81183	0.19001	1.93636	2.41831	0	9.76667	1	-0.277329	Low risk
GSM1012943	F	59.8247	IB	63.9667	63.9667	0	0	1.12039	1.46834	0.0264077	2.75842	-0.576242	0	63.9667	0	1.45589	High risk
GSM1012944	F	54.9753	IB	38.5	67.5333	1	1	0.64353	1.93281	-0.151952	1.94762	1.00481	0	67.5333	1	0.473043	Low risk
GSM1012945	F	57.7151	IB	63.5	63.5	0	0	0.0229122	0.584903	-0.02131	1.71183	0.897038	0	63.5	0	-0.312814	Low risk
GSM1012946	F	70.0384	IA	46.0333	48.7667	0	0	0.732477	1.60933	-0.106795	2.20839	2.51528	0	48.7667	0	0.40487	Low risk
GSM1012950	M	63.6712	IIB	71.2333	71.2333	0	0	1.4322	2.01241	-0.0711436	2.42208	2.3724	0	71.2333	0	1.05005	High risk
GSM1012951	F	66.0767	IA	70.5667	70.5667	0	0	0.932481	1.91951	0.000823149	2.08229	2.61493	0	70.5667	0	0.293705	Low risk
GSM1012952	F	73.4904	IB	71.6333	71.6333	0	0	1.18838	1.83379	0.333247	2.49141	2.18405	0	71.6333	0	0.407069	Low risk
GSM1012954	F	41.0219	IIIA	20.0667	39.6	1	1	0.785487	1.92734	0.470199	2.76465	2.20595	0	39.6	1	0.125563	Low risk
GSM1012956	F	59.5425	IIIA	4.33333	4.33333	0	1	1.4234	1.78268	-0.0670292	2.72068	1.85225	0	4.33333	1	1.35027	High risk
GSM1012957	F	62.7808	IIB	9.13333	49.7	1	0	1.24474	1.67911	0.666332	2.49044	1.76835	0	49.7	0	0.0677365	Low risk
GSM1012959	F	64.4767	IIIA	8.66667	34.6333	1	1	1.12125	1.75396	0.0579773	1.83933	2.08916	0	34.6333	1	0.266012	Low risk
GSM1012960	F	73.1753	IB	17.4667	61.4	1	0	0.886207	0.388442	0.860339	2.52214	2.02955	0	61.4	0	-0.479706	Low risk
GSM1012961	M	61.2493	IIIA	58.7667	58.7667	0	0	1.21613	2.05838	0.248616	1.77063	2.47693	0	58.7667	0	-0.0426373	Low risk
GSM1012962	M	79.1945	IIB	66.2667	66.2667	0	0	0.981973	1.3058	-0.239018	2.75819	1.6104	0	66.2667	0	1.33216	High risk
GSM1012963	F	68.0603	IB	68.8667	68.8667	0	0	0.879589	1.72403	0.540926	2.02802	3.0145	0	68.8667	0	-0.588967	Low risk
GSM1012964	F	67.7096	IB	63.5667	63.5667	0	0	0.386372	1.69284	0.259714	1.79032	1.40186	0	63.5667	0	-0.45993	Low risk
GSM1012966	F	65.5589	IB	9.56667	63.3667	1	0	1.06917	1.91346	0.146852	2.79584	2.11538	0	63.3667	0	0.810804	Low risk
GSM1012967	F	81.2603	IB	35.2	35.6667	0	1	0.852935	0.894579	0.483298	2.08272	2.54744	0	35.6667	1	-0.407743	Low risk
GSM1012968	M	81.3863	IIA	32.1667	41.1333	1	1	1.08755	1.5796	0.374228	2.50053	1.81269	0	41.1333	1	0.349682	Low risk
GSM1012969	M	57.937	IB	60.7333	66.1	1	0	1.07395	1.30862	0.0818604	2.7011	2.68849	0	66.1	0	0.732005	Low risk
GSM1012970	F	42.211	IB	45.7	45.7	0	0	1.21912	1.84262	0.0512063	2.90445	1.89436	0	45.7	0	1.16928	High risk
GSM1012971	F	75.263	IA	61.8	61.8	0	0	0.860783	2.0821	-0.644874	2.16418	1.56221	0	61.8	0	1.36391	High risk
GSM1012972	F	50.1726	IIB	59.5667	59.5667	0	0	0.74215	1.33981	-0.528018	2.33505	-0.189727	0	59.5667	0	1.55217	High risk
GSM1012974	F	61.1151	IIIB	46.4333	46.4333	0	0	1.20054	2.01027	0.630695	2.89972	2.27046	0	46.4333	0	0.298908	Low risk
GSM1012975	M	81.5151	IB	25.9333	57.4	1	0	2.06358	1.95337	-0.285129	2.91283	1.50442	0	57.4	0	2.31679	High risk
GSM1012976	M	57.4493	IIB	11.7667	50.0667	1	1	1.35353	1.49208	0.399967	2.42533	2.4087	0	50.0667	1	0.348578	Low risk
GSM1012978	F	57.1041	IB	60.1667	60.1667	0	0	1.64844	1.6895	-0.20771	1.92449	1.13665	0	60.1667	0	1.24155	High risk
GSM1012979	M	61.2904	IIIB	52.0333	52.0333	0	0	1.93682	2.01374	0.316175	2.70719	1.52111	0	52.0333	0	1.25212	High risk
GSM1012981	M	65.2575	IIB	11.3333	29.6	1	1	1.04575	2.1713	-0.229525	2.11904	1.56201	0	29.6	1	0.901073	High risk
GSM1012982	M	60.1589	IB	59.1	59.1	0	0	1.11575	1.46461	-0.0562336	1.49124	1.88709	0	59.1	0	0.194914	Low risk
GSM1012983	F	56.2384	IA	40.4	40.4	0	0	0.532134	1.8625	-0.210817	2.53156	1.86213	0	40.4	0	0.753822	Low risk
GSM1012984	M	58.0959	IA	50.7667	50.7667	0	0	1.38566	0.250729	1.05824	2.23769	1.54238	0	50.7667	0	-0.509512	Low risk
GSM1012985	F	74.1041	IB	43.8	43.8	0	0	0.118902	0.311275	0.100775	-0.174466	2.64935	0	43.8	0	-2.1123	Low risk
GSM1012986	F	54.6795	IB	58.6667	58.6667	0	0	0.919135	2.16107	0.689078	2.66499	0.703801	0	58.6667	0	0.115145	Low risk
GSM1012987	M	74.8192	IIIA	39.8	53.4667	1	0	0.891856	1.65034	0.0542336	2.46133	2.85666	0	53.4667	0	0.429748	Low risk
GSM1012989	F	53.1507	IIIA	25.7667	45.1333	0	1	0.846237	0.895091	-0.395687	2.41802	1.89568	0	45.1333	1	1.14419	High risk
GSM1012990	M	44.1616	IB	4.06667	40.4	1	1	1.36446	1.94269	0.528301	2.4401	2.62571	0	40.4	1	0.155072	Low risk
GSM1012991	M	57.5452	IB	45.9333	45.9333	0	0	1.89029	2.24045	-0.687505	1.221	0.00136019	0	45.9333	0	1.74807	High risk
GSM1012992	M	78.2658	IIIA	12.3667	22.6667	1	1	0.714278	1.6815	0.318747	2.83707	0.994584	0	22.6667	1	0.54535	Low risk
GSM1012994	M	79.7753	IB	6.03333	7.93333	1	1	0.570863	2.08763	-0.1785	2.06075	0.583752	0	7.93333	1	0.613673	Low risk
GSM1012995	M	74.3808	IB	0.466667	0.466667	0	1	1.46579	1.84346	0.400432	2.28431	2.43323	0	0.466667	1	0.321127	Low risk
GSM1012996	M	78.3205	IIIA	10.1	14.6667	1	1	0.939326	2.161	0.0133666	3.04039	2.31329	0	14.6667	1	1.04383	High risk
GSM1012997	M	76.9068	IB	45.1333	53.6667	1	0	0.90746	1.74889	-0.256746	1.82156	2.85998	0	53.6667	0	0.389461	Low risk
GSM1012999	M	71.0795	IIIB	14.1	34.4	1	1	1.60459	1.98593	-0.129538	3.0202	1.38732	0	34.4	1	1.8706	High risk
GSM1013000	F	74.8849	IA	51.3333	51.3333	0	0	1.06008	1.80129	-0.414972	2.33415	2.16083	0	51.3333	0	1.2178	High risk
GSM1013001	M	73.2055	IA	39.1667	39.1667	0	0	1.01141	2.01436	0.0368803	2.70649	2.44773	0	39.1667	0	0.793701	Low risk
GSM1013003	F	65.2932	IV	4.23333	35.5	1	0	1.46216	1.96985	0.189813	1.91179	0.642771	0	35.5	0	0.642703	Low risk
GSM1013005	M	60.7753	IIB	5.76667	12.6	1	1	1.61025	1.30883	0.148863	2.40127	1.77074	0	12.6	1	0.971031	High risk
GSM1013006	M	75.8959	IA	9.63333	15.1333	1	1	1.4764	2.06812	-0.0412452	2.52201	2.01292	0	15.1333	1	1.17866	High risk
GSM1013007	F	75.4493	IIIB	17.1	17.1	0	0	0.877481	1.9551	0.0938956	1.94956	2.62837	0	17.1	0	0.0265044	Low risk
GSM1013008	F	62.5753	IB	43.4	43.4	0	0	1.48787	1.91308	-0.0860136	2.2235	1.94519	0	43.4	0	1.03872	High risk
GSM1013009	M	62.9233	IA	50.9	50.9	0	0	1.44092	2.31115	-0.364382	2.7031	2.31671	0	50.9	0	1.67267	High risk
GSM1013010	F	60.4932	IA	14.4667	31.5333	1	0	0.680263	1.50182	0.317222	2.53654	1.13434	0	31.5333	0	0.275627	Low risk
GSM1013011	M	64.3397	IIA	39.4667	39.4667	0	0	0.56093	1.06745	-0.604546	2.19038	1.92694	0	39.4667	0	1.04587	High risk
GSM1013012	M	66.4466	IA	50.9667	50.9667	0	0	0.384839	1.90732	0.101569	1.61481	2.91615	0	50.9667	0	-0.641521	Low risk
GSM1013013	F	55.1178	IIIA	36.2	36.2	0	0	0.624483	0.652875	1.65652	1.99058	2.29292	0	36.2	0	-2.19214	Low risk
GSM1013014	M	81.2575	IV	1.26667	5.06667	1	1	1.99865	1.91621	-0.0369898	2.31476	1.49437	0	5.06667	1	1.49126	High risk
GSM1013015	F	50.1041	IIIB	5.23333	9.43333	1	1	1.9969	1.42957	-0.458242	2.33142	-0.847113	0	9.43333	1	2.48511	High risk
GSM1013016	F	76.3397	IIIB	13.4	50	1	0	1.45292	2.50018	0.214008	2.81184	2.65306	0	50	0	0.917065	High risk
GSM1013018	F	50.0521	IB	35.7667	35.7667	0	0	0.598847	2.11799	-0.191107	2.12318	2.68748	0	35.7667	0	0.328698	Low risk
GSM1013019	M	53.4658	IB	46.5667	46.5667	0	0	0.952473	0.945843	0.123679	1.97907	1.71054	0	46.5667	0	0.223453	Low risk
GSM1013020	M	65.789	IA	23.9	23.9	0	0	0.225974	1.75403	-0.0746515	1.97541	2.72548	0	23.9	0	-0.21757	Low risk
GSM1013021	F	68.674	IA	49.0667	49.0667	0	0	0.60999	1.81884	-0.0806225	1.83367	2.71779	0	49.0667	0	-0.0329407	Low risk
GSM1013025	M	74.9863	IIIB	20.5333	34.0667	1	1	1.31324	1.21869	0.760652	2.187	2.02881	0	34.0667	1	-0.280757	Low risk
GSM1013028	F	61.1151	IB	43.9	43.9	0	0	1.15314	0.00149615	0.851896	1.53641	1.36611	0	43.9	0	-0.887014	Low risk
GSM1013032	M	51.3671	IIIB	4.23333	5.13333	1	1	0.856686	1.93297	-0.210401	2.46136	0.716861	0	5.13333	1	1.13875	High risk
GSM1013033	M	72.1068	IB	16.7333	38.6667	1	0	1.25544	1.72752	-0.764584	1.67196	2.44317	0	38.6667	0	1.29562	High risk
GSM1013035	M	59.9096	IIIB	24.2333	24.2333	0	0	0.934463	1.1782	0.0455579	1.52017	2.63509	0	24.2333	0	-0.185319	Low risk
GSM1013036	F	59.2137	IB	5.1	28.2	1	1	0.862787	2.23737	-0.266349	2.95447	0.61919	0	28.2	1	1.6014	High risk
GSM1013038	M	68.1562	IA	29.8	33.3333	1	0	0.294699	1.71958	0.156271	2.1703	1.68119	0	33.3333	0	-0.153895	Low risk
GSM1013041	F	57.7342	IIIA	31.1	31.1	0	0	1.03182	2.15151	-0.273063	2.42894	2.15409	0	31.1	0	1.07572	High risk
GSM1013042	F	81.6438	IA	20.1667	20.1333	0	0	0.531153	2.21019	0.350871	2.22989	2.76814	0	20.1333	0	-0.39224	Low risk
GSM1013043	M	74.1288	IB	29.8667	29.8667	0	0	0.586853	1.48841	0.169211	1.76795	2.02675	0	29.8667	0	-0.316821	Low risk
GSM1013044	M	76.9616	IB	20.2667	20.2667	0	0	1.26305	2.25866	-0.188328	3.55563	0.358589	0	20.2667	0	2.27807	High risk
GSM1013045	F	72.8904	IB	29.2	29.2	0	0	1.00732	1.31381	0.44526	2.8167	2.47592	0	29.2	0	0.312473	Low risk
GSM1013047	F	52.4301	IB	28.8333	28.8333	0	0	-0.0622057	1.67485	-0.964954	3.04192	0.759518	0	28.8333	0	1.91611	High risk
GSM1013048	F	48.0082	IB	2.1	2.1	0	0	1.34356	1.43803	0.0788714	2.75181	2.27612	0	2.1	0	1.04254	High risk
GSM1013049	F	63.9041	IB	27.4	27.4	0	0	1.33302	1.93811	0.370506	2.68743	2.55877	0	27.4	0	0.541381	Low risk
GSM1013052	M	80.0521	IIIB	10	18.2	1	1	0.983672	1.68836	-0.286479	2.75411	1.19586	0	18.2	1	1.46752	High risk
GSM1013053	F	55.2384	IA	13.2	13.5667	0	0	0.810786	1.85095	-0.511817	1.7251	2.00605	0	13.5667	0	0.743788	Low risk
GSM1013055	F	61.2411	IA	8	20.6333	1	0	0.137589	1.35164	-0.210332	2.12692	1.22218	0	20.6333	0	0.277984	Low risk
GSM1013056	M	71.1918	IB	25.7333	25.7333	0	0	1.46024	2.0487	-0.32249	1.31257	0.926789	0	25.7333	0	0.84401	Low risk
GSM1013057	M	44.7616	IIIB	17.5	17.5	0	0	1.0322	2.04371	0.157725	2.5278	2.5441	0	17.5	0	0.495485	Low risk
GSM1013058	F	64.3945	IA	10.0667	22.6	1	1	0.746189	1.81938	-0.660992	1.79835	0.912999	0	22.6	1	1.14518	High risk
GSM1013059	M	55.3288	IA	15.3333	25.4	1	0	1.2175	2.17741	0.0225297	2.6583	2.92937	0	25.4	0	0.843423	Low risk
GSM1013060	M	63.7589	IV	14.1667	18.9667	1	1	0.466107	1.64042	-0.745792	1.36739	1.4046	0	18.9667	1	0.650897	Low risk
GSM1013061	F	81.5534	IA	24.7	24.7	0	0	1.37179	1.66125	0.565358	2.29253	1.2855	0	24.7	0	0.235713	Low risk
GSM1013063	F	85.9205	IIIB	14.2	14.2	0	0	1.01306	1.5569	-0.100242	2.01716	0.890106	0	14.2	0	0.743907	Low risk
GSM1013065	M	81.863	IIIB	5.5	14.6667	0	1	0.647152	1.56823	-0.429853	2.3108	0.501971	0	14.6667	1	1.21031	High risk
GSM1013066	F	50.1151	IA	20.4	20.4	0	0	1.41913	1.62762	0.612816	1.52485	2.44462	0	20.4	0	-0.565736	Low risk
GSM1013067	F	71.9534	IA	14	14	0	0	1.47825	1.74734	-0.0850635	2.64861	0.132421	0	14	0	1.66287	High risk
GSM1013068	F	67.9178	IA	22.6667	22.6667	0	0	1.58662	2.18737	0.374425	2.61759	2.34833	0	22.6667	0	0.706208	Low risk
GSM1013070	M	81.8795	IIIA	1.1	1.1	0	0	0.973898	1.68132	0.434367	2.31145	1.64064	0	1.1	0	0.0752431	Low risk
GSM1013072	M	44.0685	IIB	4.76667	4.76667	0	0	1.05048	1.47951	-0.110444	2.3729	1.63616	0	4.76667	0	0.917664	High risk
GSM1013073	M	57.4247	IB	19.2	19.2	0	0	1.63137	1.88154	-0.241923	2.31749	0.91178	0	19.2	0	1.60596	High risk
GSM1013074	F	66.0959	IB	19.6667	19.6667	0	0	0.948778	1.82756	0.35467	2.52	2.72112	0	19.6667	0	0.130231	Low risk
GSM1013075	F	51.0932	IA	18.1667	18.1667	0	0	1.59318	1.84661	0.41345	2.56117	1.31983	0	18.1667	0	0.796472	Low risk
GSM1013076	F	59.674	IB	20.2667	20.2667	0	0	1.64199	1.51381	-0.00177157	2.45739	1.30042	0	20.2667	0	1.32285	High risk
GSM1013082	M	63.9397	IIIA	50.1	50.1	0	0	1.00679	1.61251	0.0894596	2.52314	2.65882	0	50.1	0	0.546151	Low risk
GSM1013083	F	57.2466	IIIB	8.83333	8.83333	0	1	1.49506	1.88003	-0.725745	2.40964	2.21048	0	8.83333	1	2.00453	High risk
GSM1013087	F	60.0575	IIIA	42.6	42.6	0	0	1.2977	1.73411	0.145603	1.92922	2.26026	0	42.6	0	0.312215	Low risk
GSM1013088	M	71.2247	IA	25.3333	36.5333	1	0	1.05072	1.28972	0.20603	1.10267	2.09507	0	36.5333	0	-0.533006	Low risk
GSM1013091	M	73.3123	IA	7.2	10.1667	1	1	0.768983	2.17748	-0.341452	2.08862	1.50878	0	10.1667	1	0.838094	Low risk
GSM1013093	F	52.5644	IIB	32.4667	32.4667	0	0	1.13838	1.88081	0.162355	2.40862	-0.6262	0	32.4667	0	1.03408	High risk
GSM1013096	M	66.9479	IB	5.23333	17.5	1	1	1.66352	2.35419	-0.186557	2.46609	1.6424	0	17.5	1	1.53613	High risk
GSM1013098	F	62.3233	IIIA	2.66667	6.9	1	1	0.39739	1.39422	0.0378466	2.14045	2.83537	0	6.9	1	-0.142474	Low risk
GSM1013099	F	68.0959	IIB	16.5333	16.5333	0	0	1.47324	1.15156	0.714591	2.21924	0.935862	0	16.5333	0	0.113958	Low risk
GSM1013102	F	61.5397	IIIA	14.4667	37.8333	1	0	0.953741	1.45061	0.102645	2.09935	0.888131	0	37.8333	0	0.486151	Low risk

## Sheet: GSE68465
sample	gender	age	stage	OS	OS.E	Status	COL1A2	C4BPA	F2	P2RX1	PLAUR	Time	Risk	Group
GSM1672281	Female	74	pN0pT1	105.57	Alive	0	2.71643	0.188965	-1.23222	0.13312	1.62145	105.57	0.961825	Low risk
GSM1672282	Female	74	pN0pT1	25.2	Alive	0	2.42973	1.0347	-1.39408	-0.0470346	0.889975	25.2	0.240431	Low risk
GSM1672283	Female	74	pN0pT2	64.77	Dead	1	2.37867	2.94569	-1.11813	0.0244709	1.12348	64.77	0.0638627	Low risk
GSM1672284	Female	82	pN0pT1	69.2	Alive	0	2.37481	2.31821	-1.47151	0.149568	0.97705	69.2	-0.263341	Low risk
GSM1672285	Female	59	pN0pT2	33.87	Dead	1	3.22168	1.03906	-1.381	0.181991	1.41935	33.87	0.906731	Low risk
GSM1672286	Female	60	pN0pT1	83	Alive	0	1.84785	1.25345	-1.59164	-0.19337	0.240429	83	-0.591706	Low risk
GSM1672287	Female	54	pN0pT1	69.2	Alive	0	2.70812	1.43553	-1.66697	0.332927	1.16989	69.2	-0.057493	Low risk
GSM1672288	Female	63	pN0pT1	27.1	Alive	0	2.47343	1.42494	-1.21529	0.156515	0.94068	27.1	0.0444951	Low risk
GSM1672289	Female	63	pN0pT1	5.8	Dead	1	2.08428	1.40597	-1.63502	-0.0942463	1.15344	5.8	0.0685216	Low risk
GSM1672290	Male	66	pN0pT3	50.2	Dead	1	2.8491	2.46164	-0.94916	-0.198481	1.23009	50.2	0.95301	Low risk
GSM1672291	Female	52	pN0pT1	73	Alive	0	1.9052	0.689328	-1.2646	-0.693104	1.06892	73	0.978758	Low risk
GSM1672293	Male	60	pN0pT1	27.6	Dead	1	2.65642	2.21355	0.486173	-0.664024	1.1876	27.6	2.09531	High risk
GSM1672294	Female	66	pN0pT2	48.77	Dead	1	2.67519	1.5648	-1.2002	-0.135168	1.22657	48.77	0.78094	Low risk
GSM1672295	Female	61	pN0pT2	66.6	Alive	0	2.21093	1.64266	-0.624536	-0.216381	0.98492	66.6	0.614316	Low risk
GSM1672296	Female	68	pN0pT2	9	Dead	1	2.43333	1.82694	-0.598149	-0.605147	1.07616	9	1.35323	High risk
GSM1672298	Female	75	pN0pT1	61.17	Dead	1	2.71615	2.30268	-1.51126	-0.301569	1.28223	61.17	0.809961	Low risk
GSM1672299	Female	50	pN0pT2	132.2	Alive	0	2.16919	0.478396	-0.782749	-0.20274	1.60929	132.2	1.15383	Low risk
GSM1672300	Female	75	pN0pT1	128.8	Dead	1	0.966577	1.69383	-0.833382	-0.160091	0.0376018	128.8	-1.17644	Low risk
GSM1672301	Female	72	pN0pT2	42.8	Dead	1	2.05351	2.62245	-1.59305	-0.418573	0.491812	42.8	-0.190668	Low risk
GSM1672302	Female	72	pN2pT2	5.9	Dead	1	2.55116	1.76965	-1.45948	-0.336733	1.56515	5.9	1.05846	Low risk
GSM1672303	Male	71	pN2pT3	1.4	Dead	1	2.23272	1.4591	-1.42577	-0.139854	1.26651	1.4	0.406836	Low risk
GSM1672304	Male	58	pN2pT2	15.6	Dead	1	2.45854	0.921166	-1.85769	-0.257157	1.4506	15.6	0.769415	Low risk
GSM1672305	Male	63	pN2pT1	16.3	Dead	1	2.99009	0.482748	-1.54552	-0.162427	1.96184	16.3	1.62312	High risk
GSM1672306	Female	74	pN2pT1	27.6	Dead	1	2.68928	1.74712	-0.693301	-0.0766232	1.65474	27.6	1.21815	High risk
GSM1672307	Male	76	pN0pT2	81.17	Dead	1	2.19821	0.863424	-1.44779	-0.448186	0.89962	81.17	0.627223	Low risk
GSM1672308	Male	59	pN0pT1	59	Dead	1	2.73862	1.30225	-1.35365	-0.357454	1.0952	59	1.01173	Low risk
GSM1672309	Male	71	pN2pT2	92.6	Dead	1	2.43977	1.94886	-1.15345	-0.558967	1.13859	92.6	1.07185	Low risk
GSM1672310	Female	45	pN0pT3	3.97	Dead	1	2.72669	1.28954	-1.20638	-0.318653	1.35456	3.97	1.20723	High risk
GSM1672311	Female	78	pN2pT1	16.77	Dead	1	2.49474	0.588564	-1.24572	-0.456135	1.32306	16.77	1.30467	High risk
GSM1672312	Male	75	pN0pT2	62	Alive	0	2.78047	1.90268	-1.29764	-0.21717	1.27944	62	0.906205	Low risk
GSM1672313	Male	61	pN0pT2	62.3	Dead	1	2.34486	-0.298424	-0.40372	-0.599992	1.74505	62.3	2.22781	High risk
GSM1672314	Male	65	pN0pT1	71.8	Alive	0	2.64762	1.04861	-1.38269	-0.195783	1.43967	71.8	1.00745	Low risk
GSM1672315	Male	69	pN0pT1	84	Alive	0	1.75066	0.284531	1.11817	-0.246168	0.574304	84	1.02949	Low risk
GSM1672316	Male	73	pN0pT2	18.6	Dead	1	2.07848	1.63517	-0.61155	-0.564951	1.2068	18.6	1.15883	Low risk
GSM1672317	Male	51	pN0pT2	45.77	Dead	1	1.93972	0.388032	-0.55322	-0.396769	1.37477	45.77	1.19469	Low risk
GSM1672318	Female	63	pN0pT2	20.6	Dead	1	2.64102	0.738	-0.972736	-0.589637	1.73559	20.6	1.99077	High risk
GSM1672319	Male	60	pN0pT1	110.5	Alive	0	2.7796	1.43018	-1.76515	-0.214235	2.05312	110.5	1.34029	High risk
GSM1672320	Male	42	pN0pT1	133.6	Alive	0	2.52763	1.80285	-0.758548	-0.0912173	1.29067	133.6	0.813896	Low risk
GSM1672321	Male	56	pN1pT1	70.5	Dead	1	2.91716	0.147463	-1.45019	-0.156597	1.268	70.5	1.15639	Low risk
GSM1672322	Female	69	pN0pT1	52.1	Alive	0	2.5046	2.10968	-1.42645	-0.342055	0.82723	52.1	0.44812	Low risk
GSM1672323	Female	58	pN2pT2	17.6	Dead	1	2.62603	1.83887	-1.05193	-0.430864	1.43963	17.6	1.3198	High risk
GSM1672324	Male	62	pN2pT2	16.87	Dead	1	2.57779	-0.00879337	-1.54379	-0.114158	1.31122	16.87	0.864668	Low risk
GSM1672325	Female	62	pN0pT1	86.8	Alive	0	2.57599	2.07917	-1.58101	-0.174777	1.35131	86.8	0.592389	Low risk
GSM1672326	Male	65	pN0pT2	103.4	Alive	0	2.64563	0.603473	-1.3803	-0.321516	1.02664	103.4	0.954642	Low risk
GSM1672327	Female	73	pN0pT2	117.6	Alive	0	2.49781	0.911444	-1.73112	-0.283929	1.65194	117.6	1.03984	Low risk
GSM1672328	Female	52	pN1pT2	115.8	Dead	1	2.81126	2.28498	-1.60887	-0.179124	1.19538	115.8	0.61024	Low risk
GSM1672329	Male	72	pN0pT1	19	Dead	1	2.09619	0.766494	-1.64563	-0.180103	1.11777	19	0.275336	Low risk
GSM1672330	Male	65	pN0pT1	84.1	Dead	1	2.7495	0.735343	-0.813458	0.0452153	1.40314	84.1	1.03744	Low risk
GSM1672331	Female	65	pN0pT1	153.3	Alive	0	2.46245	0.681939	-0.898075	-0.13122	1.80232	153.3	1.32746	High risk
GSM1672332	Female	59	pN0pT2	153.9	Alive	0	2.62133	1.28606	-1.48509	-0.486821	1.31509	153.9	1.2053	High risk
GSM1672333	Female	62	pN0pT1	162.6	Alive	0	2.07499	1.87947	-1.59123	-0.420711	0.726459	162.6	0.130331	Low risk
GSM1672334	Male	63	pN0pT2	63.8	Alive	0	2.44722	2.14178	-1.27689	-0.157116	1.63554	63.8	0.804976	Low risk
GSM1672336	Female	57	pN0pT1	130.8	Alive	0	2.54595	0.548757	-1.48857	-0.144573	1.49457	130.8	0.943051	Low risk
GSM1672337	Female	59	pN0pT1	159.6	Alive	0	2.85048	2.35891	-1.5026	-0.0254556	1.19754	159.6	0.46646	Low risk
GSM1672338	Female	48	pN0pT1	157.7	Alive	0	2.51992	0.328065	-1.1421	-0.532404	1.34565	157.7	1.53527	High risk
GSM1672339	Female	44	pN0pT1	76.3	Alive	0	2.74839	1.72584	0.578439	-0.523713	1.04585	76.3	1.99597	High risk
GSM1672340	Female	40	pN0pT1	105.9	Alive	0	2.59041	1.01927	-1.34584	-0.343244	2.22681	105.9	1.76117	High risk
GSM1672341	Male	64	pN2pT2	28.17	Dead	1	3.01644	0.266976	-0.526319	-0.131809	1.41166	28.17	1.69192	High risk
GSM1672342	Male	69	pN2pT1	7.2	Dead	1	3.06151	1.515	-0.438769	0.0629097	1.65492	7.2	1.45842	High risk
GSM1672343	Male	67	pN0pT1	79.47	Dead	1	2.72045	2.00209	-1.30523	-0.675117	1.16476	79.47	1.37957	High risk
GSM1672344	Female	62	pN0pT1	82.3	Alive	0	2.11868	1.12935	-1.39637	-0.207966	-0.0837808	82.3	-0.49904	Low risk
GSM1672345	Male	60	pN0pT2	101.2	Alive	0	2.87208	1.15903	-1.42198	-0.205938	1.22896	101.2	0.996863	Low risk
GSM1672346	Male	46	pN0pT1	168.1	Alive	0	2.42155	0.502228	-0.76854	-0.420356	0.642235	168.1	0.933138	Low risk
GSM1672347	Male	77	pN2pT1	14.87	Dead	1	2.47996	1.51926	-0.750366	-0.454521	0.989186	14.87	1.10571	Low risk
GSM1672348	Male	56	pN2pT2	9.57	Dead	1	2.73861	0.752788	-0.891211	-0.810086	1.39035	9.57	2.1445	High risk
GSM1672349	Female	53	pN0pT1	95	Alive	0	2.51559	2.10751	-0.893133	-0.364973	0.90354	95	0.781191	Low risk
GSM1672350	Male	51	pN0pT2	62.4	Alive	0	2.80752	0.106262	-1.23865	0.0164903	1.55757	62.4	1.15277	Low risk
GSM1672351	Female	63	pN1pT2	20.9	Alive	0	2.58216	1.07823	-1.8241	-0.0667351	1.51617	20.9	0.63746	Low risk
GSM1672352	Female	85	pN0pT1	20.87	Dead	1	2.00774	0.162218	-0.627914	-0.27294	0.637548	20.87	0.545348	Low risk
GSM1672353	Female	60	pN1pT1	22.3	Dead	1	2.26546	0.234376	-0.893987	-0.842825	0.72771	22.3	1.445	High risk
GSM1672354	Male	58	pN1pT2	67.9	Dead	1	2.53686	2.84847	-1.39476	-0.0983396	0.530326	67.9	-0.191081	Low risk
GSM1672355	Male	81	pN0pT1	36.3	Alive	0	2.75827	1.13026	-1.60262	-0.108881	1.02216	36.3	0.554397	Low risk
GSM1672356	Female	52	pN1pT2	22.67	Dead	1	1.60399	2.58226	-1.00379	-0.19973	0.918548	22.67	-0.239818	Low risk
GSM1672357	Female	81	pN1pT2	32.9	Alive	0	2.70034	2.02364	-1.65118	-0.127674	1.08494	32.9	0.404605	Low risk
GSM1672358	Female	57	pN0pT1	38.1	Alive	0	2.29671	0.536338	-1.48818	-0.883363	0.619192	38.1	1.12624	Low risk
GSM1672359	Female	76	pN0pT1	54.2	Dead	1	1.86615	1.7678	-1.46335	-0.504215	0.882227	54.2	0.279386	Low risk
GSM1672361	Female	62	pN0pT1	53.2	Alive	0	2.21203	0.614558	-1.41575	-0.160512	0.848346	53.2	0.267073	Low risk
GSM1672362	Male	68	pN1pT2	12.47	Dead	1	2.55536	1.24851	-0.730397	-0.326369	0.639929	12.47	0.78901	Low risk
GSM1672363	Male	73	pN0pT1	29.5	Alive	0	2.48395	1.08664	-0.749004	-0.205907	1.7205	29.5	1.3807	High risk
GSM1672364	Female	65	pN1pT1	107.5	Alive	0	2.42037	0.750239	-1.67666	-0.38349	1.26303	107.5	0.886665	Low risk
GSM1672365	Male	63	pN0pT2	53.7	Alive	0	2.51539	1.76727	-1.23139	-0.146032	0.934049	53.7	0.414638	Low risk
GSM1672366	Male	70	pN0pT1	21.8	Alive	0	2.28253	0.544754	-1.45734	-0.631776	0.728109	21.8	0.8656	Low risk
GSM1672367	Male	78	pN0pT1	55.8	Alive	0	2.7942	1.50883	-0.990211	0.146587	1.54195	55.8	0.819661	Low risk
GSM1672370	Male	66	pN0pT2	159.9	Alive	0	2.57533	0.832227	-0.979877	-0.68874	1.38116	159.9	1.79857	High risk
GSM1672371	Male	72	pN0pT1	60.8	Alive	0	2.52529	1.96474	-1.3223	-0.180572	0.864826	60.8	0.343274	Low risk
GSM1672372	Female	81	pN0pT1	21.17	Dead	1	2.32486	2.14876	-1.66518	-0.266394	0.912608	21.17	0.161241	Low risk
GSM1672373	Female	69	pN0pT2	53.6	Alive	0	2.2972	2.63818	-1.40376	-0.194517	0.434818	53.6	-0.27464	Low risk
GSM1672374	Male	59	pN2pT3	23.2	Alive	0	2.66245	0.1809	-1.01737	0.0900383	1.48053	23.2	0.974806	Low risk
GSM1672375	Female	76	pN0pT2	47.27	Alive	0	2.48149	1.35486	-1.09212	-0.236464	0.924711	47.27	0.639984	Low risk
GSM1672376	Male	70	pN0pT2	59.11	Dead	1	2.61597	0.786785	-1.51633	-0.339471	1.37206	59.11	1.11626	Low risk
GSM1672377	Male	58	pN0pT2	51.58	Alive	0	2.01501	1.63278	-1.40344	-0.276483	0.465384	51.58	-0.173523	Low risk
GSM1672378	Female	48	pN0pT2	36.25	Dead	1	2.82216	2.52357	-1.64144	-0.129035	1.22764	36.25	0.51744	Low risk
GSM1672379	Male	82	pN0pT3	6.6	Dead	1	2.73105	2.59716	-1.81256	-1.21962	0.932268	6.6	1.62723	High risk
GSM1672380	Male	62	pN0pT1	54.93	Dead	1	2.65449	1.60397	-1.26388	0.0430897	1.40618	54.93	0.619152	Low risk
GSM1672381	Male	82	pN0pT4	9.74	Dead	1	2.24968	2.35944	-0.602748	-0.430704	1.12068	9.74	0.917323	Low risk
GSM1672382	Male	68	pN0pT1	58.88	Alive	0	2.13995	2.66362	-0.97747	-0.914032	0.691599	58.88	0.959491	Low risk
GSM1672383	Male	58	pN0pT2	51.81	Alive	0	2.61516	0.843756	-1.65527	0.33505	1.74325	51.81	0.397943	Low risk
GSM1672384	Male	63	pN0pT1	21.48	Dead	1	2.42353	1.01103	-0.79687	-0.561558	0.656983	21.48	1.03541	Low risk
GSM1672385	Male	78	pN1pT2	6.38	Dead	1	2.51293	0.8699	-1.42832	0.0237961	1.33736	6.38	0.545728	Low risk
GSM1672386	Female	57	pN0pT2	69.01	Dead	1	2.75059	1.49251	-1.34815	-0.228579	1.33943	69.01	0.992718	Low risk
GSM1672387	Female	77	pN0pT1	64.14	Alive	0	2.57579	1.45429	-1.55951	-0.332946	0.985536	64.14	0.659461	Low risk
GSM1672388	Female	86	pN0pT4	32.24	Dead	1	2.61616	0.647389	-1.21555	0.0435892	1.53632	32.24	0.874228	Low risk
GSM1672389	Female	78	pN1pT4	na	Alive	0	2.54214	1.27823	-0.785404	-0.287928	1.90636	#N/A	1.62099	High risk
GSM1672390	Male	73	pN0pT2	56.35	Alive	0	2.73965	-0.0935315	-1.59741	-0.167138	1.46487	56.35	1.15951	Low risk
GSM1672391	Female	70	pN0pT1	69.05	Alive	0	2.57135	1.41056	-1.44202	0.238247	1.10664	69.05	0.0284254	Low risk
GSM1672392	Female	75	pN0pT1	56.32	Alive	0	2.42493	2.74824	-1.23123	-0.101142	1.23058	56.32	0.331093	Low risk
GSM1672393	Female	49	pN0pT1	61.25	Alive	0	2.15286	0.321684	0.468926	-0.0771453	0.596367	61.25	0.817734	Low risk
GSM1672394	Female	51	pN0pT1	50.43	Alive	0	2.0773	2.09239	-1.37106	-0.24432	1.08988	50.43	0.218272	Low risk
GSM1672395	Male	66	pN0pT1	73.36	Alive	0	2.60145	0.208678	-1.48423	-0.0960847	1.10883	73.36	0.698434	Low risk
GSM1672396	Female	76	pN0pT2	66.74	Alive	0	2.43097	1.87423	-0.869487	-0.0944448	1.063	66.74	0.518693	Low risk
GSM1672397	Female	78	pN0pT1	72.8	Alive	0	2.75374	1.58573	-1.68125	0.0790006	1.59572	72.8	0.599216	Low risk
GSM1672398	Male	76	pN0pT1	19.9	Dead	1	1.94141	2.55189	-1.25869	-0.127471	0.485368	19.9	-0.51247	Low risk
GSM1672399	Female	60	pN1pT3	31.28	Dead	1	2.59595	0.361956	-1.39407	-0.451123	1.40357	31.28	1.4051	High risk
GSM1672400	Male	73	pN0pT1	45.33	Dead	1	2.40515	0.752841	-1.3301	0.111208	0.846056	45.33	0.053115	Low risk
GSM1672401	Female	72	pN0pT1	83.95	Alive	0	2.43588	0.425725	-1.52172	-0.00987901	1.66623	83.95	0.810538	Low risk
GSM1672402	Female	55	pN0pT4	12.63	Dead	1	2.54894	1.17462	-1.55423	-0.663298	1.12436	12.63	1.2411	High risk
GSM1672403	Female	64	pN0pT2	77.89	Alive	0	2.74285	2.06273	-1.37047	-0.0244739	1.0424	77.89	0.383108	Low risk
GSM1672404	Female	53	pN0pT2	11.18	Alive	0	2.3576	0.0470942	-1.49597	0.0481306	1.85464	11.18	0.889031	Low risk
GSM1672405	Female	77	pN0pT4	30.53	Alive	0	2.1592	2.70431	-1.32501	-1.06627	0.58281	30.53	0.939177	Low risk
GSM1672406	Female	55	pN0pT1	73.59	Alive	0	2.67154	1.37411	-1.25144	-0.282846	1.09075	73.59	0.890409	Low risk
GSM1672407	Male	67	pN0pT2	11.68	Dead	1	2.57422	0.997558	-1.1489	-0.977291	1.09947	11.68	1.88004	High risk
GSM1672408	Female	70	pN0pT1	74.61	Alive	0	1.94775	0.45973	-1.28973	-0.737933	0.909234	74.61	0.983735	Low risk
GSM1672409	Female	72	pN0pT2	31.94	Dead	1	2.07274	2.41499	-1.29036	-0.211834	1.13131	31.94	0.180404	Low risk
GSM1672410	Male	43	pN0pT1	2.24	Dead	1	2.89937	0.385362	-1.66911	-0.241036	1.50218	2.24	1.28947	High risk
GSM1672411	Female	52	pN1pT1	8.85	Dead	1	2.11055	0.14251	-1.04772	-0.499733	1.43347	8.85	1.32647	High risk
GSM1672412	Female	69	pN0pT1	92.2	Alive	0	2.78574	1.8003	-1.4171	-0.918647	1.53084	92.2	2.01133	High risk
GSM1672413	Female	33	pN0pT2	90.07	Alive	0	2.85129	1.56671	-0.827302	-0.0660061	1.57321	90.07	1.23608	High risk
GSM1672414	Male	59	pN1pT3	24.97	Dead	1	2.92144	1.30397	-1.37044	-0.411189	1.34757	24.97	1.39638	High risk
GSM1672415	Male	62	pN0pT1	42.04	Dead	1	2.60359	0.939531	-1.2891	-0.216972	1.1813	42.04	0.876031	Low risk
GSM1672416	Male	70	pN0pT1	12.17	Dead	1	2.65441	-0.293652	-1.36917	-0.084404	2.40362	12.17	1.80553	High risk
GSM1672417	Male	74	pN1pT3	2.7	Dead	1	2.97476	1.12755	-0.614972	0.119683	1.59235	2.7	1.26077	High risk
GSM1672418	Male	46	pN0pT2	95.97	Dead	1	2.59025	0.121842	-1.16664	0.281531	1.93839	95.97	0.938922	Low risk
GSM1672419	Male	67	pN0pT4	66.07	Dead	1	2.80378	2.16473	-0.81491	0.266895	1.62386	66.07	0.686218	Low risk
GSM1672420	Male	60	pN0pT2	68.6	Dead	1	2.64529	-0.209932	-1.40385	-0.142995	1.42473	68.6	1.13425	Low risk
GSM1672421	Male	75	pN0pT2	48	Dead	1	2.65823	1.87633	-0.896836	-0.0299668	1.30706	48	0.764787	Low risk
GSM1672422	Male	64	pN1pT3	15	Dead	1	2.38739	0.0986361	-1.18809	-0.996017	1.73735	15	2.37252	High risk
GSM1672423	Male	62	pN0pT2	72	Alive	0	3.08747	1.13038	-0.895829	0.235657	0.869433	72	0.533633	Low risk
GSM1672424	Female	70	pN0pT1	47	Alive	0	2.98626	2.20132	-0.836137	-0.0242816	1.3581	47	1.00724	Low risk
GSM1672425	Male	67	pN2pT3	52	Dead	1	2.05573	2.87093	-0.765084	0.0181021	1.20289	52	0.0618537	Low risk
GSM1672426	Female	56	pN1pT2	28	Dead	1	2.84233	-0.180545	-0.682364	0.225562	1.1585	28	0.901644	Low risk
GSM1672427	Male	57	pN1pT1	66	Alive	0	2.53945	2.8791	-1.49301	0.0012658	1.11299	66	0.0513185	Low risk
GSM1672428	Female	81	pN0pT2	44	Alive	0	2.61704	1.68628	-1.55069	0.100768	1.1147	44	0.158166	Low risk
GSM1672429	Female	65	pN0pT1	70	Alive	0	2.20821	2.62543	-0.316061	0.049771	0.958399	70	0.196581	Low risk
GSM1672430	Female	73	pN2pT2	74	Alive	0	2.85868	2.11385	-0.709248	-0.101433	0.966059	74	0.803567	Low risk
GSM1672431	Male	65	pN0pT1	92	Alive	0	1.98858	1.63882	-1.20212	-0.25407	1.41544	92	0.558115	Low risk
GSM1672432	Male	62	pN0pT1	65	Alive	0	1.97739	0.00702173	-1.68279	-0.288887	0.868381	65	0.269846	Low risk
GSM1672433	Male	71	pN2pT2	43	Alive	0	2.63565	0.0404815	-1.44917	-0.0997012	1.17787	43	0.824135	Low risk
GSM1672434	Female	82	pN0pT1	4	Alive	0	2.5559	0.714929	-1.40401	-0.00143637	1.72866	4	0.935236	Low risk
GSM1672435	Male	68	pN0pT2	33	Dead	1	2.19953	0.81411	-1.49604	-0.43942	1.1838	33	0.810697	Low risk
GSM1672436	Female	48	pN2pT2	21	Dead	1	2.48273	1.29024	-1.40541	-0.0672259	0.966904	21	0.313379	Low risk
GSM1672437	Female	82	pN0pT2	26	Dead	1	2.80906	1.60377	-1.60327	0.0691984	1.15724	26	0.36527	Low risk
GSM1672438	Male	64	pN2pT2	26	Dead	1	2.76529	1.67347	-1.40168	-0.320679	1.74711	26	1.37052	High risk
GSM1672439	Male	68	pN0pT2	73	Alive	0	2.5754	2.30418	-0.569845	-0.0332497	1.45962	73	0.889985	Low risk
GSM1672440	Male	58	pN2pT2	2	Dead	1	2.80816	0.491424	-1.17417	-0.184604	1.37442	2	1.25414	High risk
GSM1672441	Male	73	pN0pT1	66	Alive	0	2.04468	1.51528	-0.788471	-0.696071	0.657917	66	0.853759	Low risk
GSM1672442	Female	52	pN2pT2	8	Dead	1	3.04012	0.798366	-1.48369	0.483058	1.23293	8	0.223668	Low risk
GSM1672443	Male	62	pN0pT2	33	Alive	0	2.27461	1.84346	-1.10079	0.0423411	1.32115	33	0.307649	Low risk
GSM1672444	Male	51	pN0pT2	85	Alive	0	1.79844	-0.151165	-1.10813	0.0163928	1.1836	85	0.23639	Low risk
GSM1672445	Male	62	pN0pT2	66	Alive	0	2.44304	0.983838	-0.378075	-0.253657	0.942286	66	1.03105	Low risk
GSM1672446	Female	50	pN0pT1	15	Alive	0	2.63594	2.10843	-0.69425	-0.0200416	1.20815	15	0.712286	Low risk
GSM1672447	Male	65	pN0pT2	91	Alive	0	2.69972	1.34917	-1.50218	0.0885277	1.20416	91	0.381968	Low risk
GSM1672448	Male	74	pN0pT2	67	Dead	1	2.6226	1.7037	-0.581493	0.00968447	1.23466	67	0.802561	Low risk
GSM1672449	Female	55	pN1pT2	33	Alive	0	3.09604	1.63211	-1.39521	-0.0797951	1.24708	33	0.933491	Low risk
GSM1672450	Male	54	pN2pT3	24	Dead	1	2.10874	0.00803775	-1.36647	0.127468	1.38695	24	0.320432	Low risk
GSM1672451	Male	76	pN0pT1	62	Alive	0	2.27995	1.15972	-1.35987	-0.285343	1.3036	62	0.748391	Low risk
GSM1672452	Female	64	pN2pT2	114	Dead	1	2.63925	0.219503	-0.589849	-0.351886	1.47492	114	1.73785	High risk
GSM1672453	Female	58	pN2pT2	4	Dead	1	3.08869	0.536627	-0.704413	0.0416399	1.63146	4	1.54338	High risk
GSM1672454	Male	70	pN1pT2	20	Dead	1	2.02829	1.25527	-1.58245	-0.176019	1.0926	20	0.143658	Low risk
GSM1672455	Female	57	pN2pT2	50	Dead	1	3.21068	1.73499	-1.3745	0.163385	1.12401	50	0.589364	Low risk
GSM1672456	Female	67	pN1pT2	93	Alive	0	2.99971	0.757091	-0.0732874	-0.203217	1.67711	93	2.08624	High risk
GSM1672457	Female	74	pN0pT2	12	Dead	1	2.50927	1.15913	-1.24356	0.134669	0.951981	12	0.142941	Low risk
GSM1672458	Female	59	pN1pT2	37	Alive	0	2.81039	2.78379	-1.44642	-0.0824143	1.28229	37	0.526575	Low risk
GSM1672459	Female	66	pN0pT2	32	Alive	0	2.18503	1.80188	-1.52428	-0.203615	1.30134	32	0.379579	Low risk
GSM1672460	Male	67	pN1pT1	31	Dead	1	1.98194	1.53981	-1.59253	-0.387032	0.866217	31	0.17657	Low risk
GSM1672461	Female	57	pN0pT1	60	Alive	0	2.50753	1.48078	-1.03523	0.0569348	0.826072	60	0.19194	Low risk
GSM1672462	Male	64	pN0pT2	50	Alive	0	1.93335	1.2704	-1.27276	-0.17723	1.08127	50	0.202163	Low risk
GSM1672463	Female	59	pN0pT2	13	Dead	1	2.62948	0.958008	-1.75264	-0.0779304	1.46768	13	0.70527	Low risk
GSM1672464	Female	76	pN0pT2	37	Alive	0	2.40111	0.714329	-1.88863	-0.0308115	0.759958	37	-0.0619487	Low risk
GSM1672465	Female	82	pN0pT2	54	Alive	0	2.10414	2.01847	-1.26968	-0.220903	1.37234	54	0.470508	Low risk
GSM1672466	Male	58	pN0pT1	31	Alive	0	2.30149	2.59012	-0.57571	-0.325397	0.303654	31	0.188278	Low risk
GSM1672467	Male	65	pN0pT2	38	Alive	0	2.89969	0.784322	-1.5269	0.249759	0.779925	38	0.0894854	Low risk
GSM1672468	Female	49	pN2pT1	90	Alive	0	2.03223	1.8613	-1.39918	-0.16797	0.700156	90	-0.17513	Low risk
GSM1672469	Female	71	pN2pT2	34	Alive	0	2.83	1.43349	-2.09553	-0.052345	1.00293	34	0.243758	Low risk
GSM1672470	Female	61	pN0pT1	44	Dead	1	2.57515	2.70001	-1.05182	-0.222737	1.66328	44	1.01157	Low risk
GSM1672471	Male	75	pN2pT2	17	Dead	1	1.92523	1.69901	-1.38966	-0.136627	1.21838	17	0.113747	Low risk
GSM1672472	Female	46	pN0pT1	90	Alive	0	2.89097	2.12646	-1.59305	0.0476028	0.988648	90	0.245229	Low risk
GSM1672473	Female	74	pN0pT2	65	Dead	1	2.72625	1.12328	-1.406	0.0772292	1.55638	65	0.756342	Low risk
GSM1672474	Female	51	pN1pT2	50	Alive	0	0.864118	2.03931	-0.760966	-0.126122	0.573137	50	-0.936108	Low risk
GSM1672475	Male	54	pN0pT1	80	Alive	0	2.786	1.12358	-1.48503	-0.13369	1.11916	80	0.732975	Low risk
GSM1672476	Female	50	pN2pT2	34	Dead	1	2.786	2.22161	-1.53368	0.16152	1.04597	34	0.0643253	Low risk
GSM1672477	Female	69	pN0pT2	60	Alive	0	2.72791	1.07943	-1.50119	-0.117615	0.615325	60	0.301166	Low risk
GSM1672478	Female	63	pN1pT2	26	Alive	0	2.70268	1.96667	-0.812699	-0.0975185	1.33383	26	0.93068	Low risk
GSM1672479	Female	76	pN0pT2	62	Dead	1	2.67054	1.64613	-1.25972	-0.0778681	1.45819	62	0.827786	Low risk
GSM1672480	Female	72	pN1pT2	22	Alive	0	2.74797	0.21931	-1.43677	0.432399	1.59019	22	0.45921	Low risk
GSM1672481	Female	70	pN0pT1	63	Alive	0	2.11983	2.78332	-1.42258	-0.0542163	1.07131	63	-0.166168	Low risk
GSM1672482	Male	76	pN0pT1	68	Alive	0	2.25024	2.07535	-1.29198	-0.199506	0.977296	68	0.241543	Low risk
GSM1672483	Female	81	pN0pT1	7	Alive	0	2.67658	2.52161	-0.860294	0.0564231	1.33935	7	0.587729	Low risk
GSM1672484	Female	61	pN0pT2	52	Dead	1	2.61972	2.27375	-1.87562	-0.0833876	0.780443	52	-0.0812513	Low risk
GSM1672485	Female	53	pN0pT1	36	Alive	0	2.0852	2.55171	-1.85395	-0.136752	0.966323	36	-0.307946	Low risk
GSM1672486	Female	72	pN1pT2	15	Dead	1	2.86481	1.08569	-1.42394	0.00595642	1.50749	15	0.918693	Low risk
GSM1672487	Female	53	pN1pT2	19	Dead	1	2.73577	0.330674	-1.50673	-0.0129864	0.804186	19	0.431346	Low risk
GSM1672488	Male	61	pN0pT2	41	Alive	0	2.9967	1.33253	-1.2955	-0.115318	1.11533	41	0.909081	Low risk
GSM1672489	Male	66	pN2pT2	24	Dead	1	2.33898	2.18185	-1.30698	-0.071248	1.29951	24	0.342627	Low risk
GSM1672490	Female	74	pN1pT2	42	Alive	0	2.99957	2.42352	-1.27438	0.118878	1.49183	42	0.68579	Low risk
GSM1672491	Female	48	pN2pT1	46	Dead	1	2.2225	2.32932	-1.19202	-0.0228807	0.653513	46	-0.255119	Low risk
GSM1672492	Female	65	pN0pT2	50	Alive	0	2.59185	0.0874342	-0.5908	-0.0849291	1.38923	50	1.30024	High risk
GSM1672493	Female	70	pN0pT2	55	Dead	1	2.91928	2.20747	-1.22821	-0.00365088	1.93412	55	1.1739	Low risk
GSM1672494	Female	79	pN0pT2	13	Dead	1	2.63014	-0.225477	-1.24936	-0.0708978	1.23305	13	0.95686	Low risk
GSM1672495	Male	67	pN0pT2	78	Dead	1	1.75753	1.23536	-1.48104	-0.0125284	0.66746	78	-0.540343	Low risk
GSM1672496	Male	77	pN0pT2	48	Alive	0	2.39706	2.4419	-1.30113	-0.165517	0.862596	48	0.15206	Low risk
GSM1672497	Female	63	pN2pT1	29	Dead	1	2.04274	1.99304	-1.32976	0.286168	1.13282	29	-0.460981	Low risk
GSM1672498	Female	76	pN0pT2	37	Alive	0	2.26653	1.3474	-1.07966	-0.0493685	0.731748	37	0.0927331	Low risk
GSM1672499	Male	72	pN1pT2	16	Dead	1	2.78426	2.07557	-1.36064	0.0423833	0.821232	16	0.163735	Low risk
GSM1672500	Female	51	pN0pT1	24	Dead	1	2.55752	1.42181	-1.25681	-0.316423	1.07912	24	0.832389	Low risk
GSM1672501	Female	63	pN0pT1	44	Alive	0	2.05265	2.32734	-1.48201	0.0175824	0.445407	44	-0.71656	Low risk
GSM1672502	Female	80	pN0pT1	30	Alive	0	2.59524	1.44238	-0.803777	-0.228847	1.16963	30	1.00569	Low risk
GSM1672503	Female	74	pN1pT2	50	Alive	0	2.80452	0.779457	-1.20201	-0.150905	1.09386	50	0.938119	Low risk
GSM1672504	Female	58	pN0pT1	88	Alive	0	2.50681	2.31866	-1.40223	-0.231298	1.02605	88	0.418449	Low risk
GSM1672505	Female	62	pN0pT2	42	Alive	0	2.47011	2.2089	-1.72599	-0.0112803	1.19309	42	0.089061	Low risk
GSM1672506	Female	67	pN0pT1	46	Alive	0	3.0818	0.345268	-1.7056	0.229594	1.033	46	0.433587	Low risk
GSM1672507	Female	71	pN0pT1	56	Alive	0	2.65897	1.66159	-1.10004	-0.0172943	0.849606	56	0.361497	Low risk
GSM1672508	Female	61	pN0pT1	40	Alive	0	2.36812	2.90813	-1.4203	-0.0906251	0.725168	40	-0.206209	Low risk
GSM1672509	Female	38	pN2pT2	38	Alive	0	2.44429	2.65833	-1.47566	0.00202073	0.949551	38	-0.0929376	Low risk
GSM1672510	Female	72	pN1pT2	43	Alive	0	2.4608	0.253268	-1.09935	0.193894	1.32832	43	0.524153	Low risk
GSM1672511	Female	43	pN0pT1	55	Alive	0	2.54967	1.89137	-0.839314	-0.145289	0.827422	55	0.514271	Low risk
GSM1672512	Female	65	pN2pT2	11	Dead	1	2.97984	0.524645	-1.49223	-0.229603	1.51624	11	1.39821	High risk
GSM1672513	Female	54	pN0pT2	36	Alive	0	2.40353	1.42849	-1.38075	-0.340333	1.06018	36	0.680628	Low risk
GSM1672514	Female	79	pN1pT1	10	Dead	1	2.71378	1.89859	-1.5158	-0.166196	1.17867	10	0.617534	Low risk
GSM1672515	Male	61	pN0pT2	23	Dead	1	3.24372	2.94447	-0.339489	-1.0789	1.21269	23	2.61593	High risk
GSM1672516	Male	74	pN0pT2	62	Alive	0	2.64852	1.63635	-1.42744	0.161648	1.25406	62	0.264093	Low risk
GSM1672517	Female	80	pN0pT3	85	Alive	0	2.32324	1.69407	-1.63768	-0.396985	0.677339	85	0.257837	Low risk
GSM1672518	Female	68	pN0pT2	47	Dead	1	3.12258	1.33808	-1.39547	-0.576345	1.1133	47	1.58168	High risk
GSM1672519	Female	64	pN0pT1	48	Dead	1	2.20241	1.79071	-1.86234	-0.109164	0.817584	48	-0.237504	Low risk
GSM1672520	Female	58	pN1pT2	57	Alive	0	2.78394	0.87453	-0.794931	0.0392668	0.683403	57	0.529908	Low risk
GSM1672521	Male	57	pN0pT2	43	Alive	0	2.52459	1.63309	-2.13766	0.084996	1.06791	43	-0.17533	Low risk
GSM1672522	Female	57	pN0pT2	41	Alive	0	2.4876	1.40581	-1.22003	0.382615	0.801242	41	-0.352696	Low risk
GSM1672523	Male	67	pN0pT2	43	Alive	0	2.16728	2.57714	-2.20216	0.0575703	0.67399	43	-0.884136	Low risk
GSM1672524	Female	75	pN1pT2	32	Alive	0	2.88899	0.587983	-0.826197	0.221764	0.871251	32	0.533004	Low risk
GSM1672525	Male	74	pN0pT1	64	Alive	0	2.5963	0.842521	-0.335693	0.222463	0.557379	64	0.260488	Low risk
GSM1672526	Male	59	pN0pT2	107	Alive	0	2.5925	0.516601	-1.25146	-0.0546578	1.20039	107	0.752104	Low risk
GSM1672527	Male	75	pN0pT2	24	Dead	1	2.2397	2.61453	-1.19002	0.017348	0.882393	24	-0.1792	Low risk
GSM1672528	Female	60	pN0pT2	96	Alive	0	3.02505	1.88853	-1.2708	0.204121	1.56904	96	0.740513	Low risk
GSM1672529	Female	41	pN0pT2	98	Alive	0	3.16274	0.700301	-1.00193	-0.0190368	1.81204	98	1.65105	High risk
GSM1672530	Male	59	pN0pT1	34	Dead	1	2.27998	2.21689	-0.481117	-0.44413	1.06302	34	0.99515	Low risk
GSM1672531	Female	60	pN0pT2	90	Alive	0	3.26822	1.40916	-1.05018	0.386534	1.41157	90	0.74019	Low risk
GSM1672532	Male	43	pN1pT1	40	Alive	0	3.1928	1.81358	-1.43228	0.03054	1.65883	40	1.10721	Low risk
GSM1672533	Male	54	pN0pT2	71	Dead	1	2.0959	1.91182	-0.735697	0.301175	1.46936	71	0.0825294	Low risk
GSM1672534	Female	52	pN1pT2	9	Dead	1	2.51429	1.96909	-1.21853	-0.210156	1.69325	9	1.02507	Low risk
GSM1672535	Male	47	pN0pT2	110	Alive	0	3.32439	2.11335	-1.10851	-0.0196824	1.58831	110	1.31322	High risk
GSM1672536	Female	55	pN0pT2	110	Alive	0	2.44799	1.5376	-1.06078	-0.131843	1.44021	110	0.830969	Low risk
GSM1672537	Female	66	pN0pT2	2.96	Dead	1	2.64016	0.475504	-0.805902	-0.182381	1.6189	2.96	1.47203	High risk
GSM1672538	Female	70	pN1pT1	90	Dead	1	2.86684	1.99097	-1.78076	0.160627	1.57806	90	0.443766	Low risk
GSM1672539	Male	68	pN0pT2	35.36	Dead	1	2.34388	1.94703	-1.18914	-0.188659	1.54387	35.36	0.777719	Low risk
GSM1672540	Female	61	pN0pT2	7	Dead	1	3.39362	0.0388142	-1.11404	-0.196796	1.78583	7	2.11035	High risk
GSM1672541	Female	60	pN0pT2	87	Alive	0	1.53603	0.838569	2.33306	-0.0832529	0.502572	87	1.04141	Low risk
GSM1672542	Male	35	pN0pT2	88	Alive	0	2.72621	1.77499	-1.15457	0.157548	1.45439	88	0.570646	Low risk
GSM1672543	Female	53	pN1pT2	74	Alive	0	2.50487	1.54085	-1.12532	-0.103964	1.69509	74	0.991765	Low risk
GSM1672545	Female	73	pN0pT2	59	Alive	0	1.35934	1.54797	-0.583106	0.354795	0.493162	59	-1.11587	Low risk
GSM1672546	Female	38	pN0pT2	55	Alive	0	2.58923	0.377502	-0.878131	-0.246607	1.30331	55	1.27638	High risk
GSM1672547	Male	58	pN0pT2	36	Alive	0	2.50043	0.892543	-1.54539	-0.178288	1.30261	36	0.729557	Low risk
GSM1672549	Female	66	pN0pT2	85	Alive	0	2.71396	0.34439	-1.47452	-0.113009	1.63738	85	1.17079	Low risk
GSM1672550	Male	66	pN1pT2	7	Dead	1	2.72182	-0.150309	-1.01849	0.206656	0.759017	7	0.391592	Low risk
GSM1672552	Male	53	pN0pT2	71	Dead	1	2.54373	1.99374	-0.62222	0.204869	1.41834	71	0.543941	Low risk
GSM1672553	Male	60	pN0pT2	105	Alive	0	1.92973	0.867484	-1.02977	-0.329081	0.83915	105	0.408162	Low risk
GSM1672554	Female	40	pN0pT2	97	Alive	0	3.1056	-0.24752	-0.658449	0.0125728	1.87799	97	1.93315	High risk
GSM1672555	Male	67	pN1pT2	4	Dead	1	3.33779	0.474772	-0.673048	0.174958	1.57916	4	1.53333	High risk
GSM1672556	Male	62	pN0pT2	35	Dead	1	3.05153	-0.27416	-1.54226	0.102002	1.10852	35	0.821019	Low risk
GSM1672557	Male	61	pN1pT1	43	Dead	1	2.44791	2.07083	-1.0338	-0.0886984	0.829578	43	0.24546	Low risk
GSM1672558	Male	63	pN1pT2	63	Dead	1	2.61691	0.657154	-0.531744	0.130664	1.38383	63	0.948379	Low risk
GSM1672559	Male	62	pN1pT2	12	Dead	1	2.94817	1.71492	-1.22276	0.243884	1.41436	12	0.568587	Low risk
GSM1672560	Female	51	pN0pT2	90	Alive	0	3.17723	0.451795	-1.33255	-0.0517877	1.10798	90	1.0889	Low risk
GSM1672561	Female	53	pN0pT2	85	Alive	0	2.35433	2.3986	-0.0552803	-0.38598	1.10721	85	1.16141	Low risk
GSM1672562	Female	56	pN1pT2	70	Dead	1	2.56422	0.55231	-1.2248	-0.300511	0.969785	70	0.902647	Low risk
GSM1672563	Male	61	pN1pT1	60	Dead	1	3.12539	1.65891	-1.24754	-0.27712	1.03241	60	1.1279	Low risk
GSM1672564	Female	52	pN0pT2	60	Dead	1	3.10632	0.577493	-1.31286	0.224959	1.03066	60	0.59072	Low risk
GSM1672565	Male	60	pN0pT2	68	Alive	0	3.36043	2.53364	-0.924683	-0.109048	0.995493	68	1.03722	Low risk
GSM1672566	Male	57	pN1pT2	64	Alive	0	2.19066	1.31745	-0.552134	-0.101489	1.75745	64	1.09595	Low risk
GSM1672567	Female	46	pN0pT2	63	Alive	0	2.21372	0.757041	-1.4717	-0.0692983	0.873076	63	0.112509	Low risk
GSM1672568	Male	71	pN1pT2	11	Dead	1	2.28013	1.06431	-0.867118	-0.0500153	0.913952	11	0.380955	Low risk
GSM1672569	Male	53	pN1pT2	95	Alive	0	2.4646	0.288298	-1.1486	-0.262694	1.9226	95	1.55273	High risk
GSM1672570	Male	68	pN1pT1	74	Alive	0	3.46163	1.2399	-1.32336	0.0763611	1.45323	74	1.24311	High risk
GSM1672571	Female	72	pN1pT2	57	Dead	1	3.10026	1.82169	-1.23961	-0.885828	1.23379	57	2.05829	High risk
GSM1672572	Female	68	pN0pT1	56	Dead	1	1.9711	2.82147	-1.5816	-0.0708499	1.10643	56	-0.30563	Low risk
GSM1672573	Male	65	pN1pT2	48	Alive	0	2.95355	1.04133	-1.33714	0.119082	1.06571	48	0.554925	Low risk
GSM1672574	Female	68	pN0pT2	49	Alive	0	2.90627	2.6863	-1.52854	-0.0622612	1.08707	49	0.408258	Low risk
GSM1672575	Male	68	pN0pT1	28	Alive	0	3.0782	-0.220957	-1.05366	-0.222915	1.24829	28	1.5927	High risk
GSM1672576	Female	57	pN0pT2	36	Alive	0	3.18653	0.543978	-0.902549	0.57441	1.31664	36	0.572655	Low risk
GSM1672577	Female	56	pN0pT1	40	Alive	0	3.08507	0.90443	-0.610029	-0.493484	1.37301	40	2.05692	High risk
GSM1672578	Male	56	pN0pT2	37	Alive	0	2.85818	1.0489	-1.86921	0.491272	1.21875	37	-0.148314	Low risk
GSM1672579	Female	51	pN0pT1	40	Alive	0	2.36472	1.77603	-1.05235	-0.218202	1.20021	40	0.673578	Low risk
GSM1672580	Female	68	pN0pT1	23	Dead	1	3.08883	1.66358	-1.40456	0.287004	1.66657	23	0.726044	Low risk
GSM1672581	Male	61	pN0pT2	76	Alive	0	2.81226	1.12275	-1.64858	0.209802	1.59859	76	0.562619	Low risk
GSM1672582	Female	62	pN0pT1	34	Dead	1	2.95575	1.74884	-0.544878	0.0933509	1.65893	34	1.25339	High risk
GSM1672583	Male	73	pN0pT2	66	Alive	0	3.16926	0.293946	-0.465299	0.0345592	2.02008	66	2.04525	High risk
GSM1672584	Female	63	pN1pT2	29	Dead	1	2.79976	2.345	-0.41552	0.189243	0.775672	29	0.316542	Low risk
GSM1672585	Male	72	pN0pT2	7	Dead	1	2.39391	0.318953	-0.502122	-0.235354	0.730792	7	0.876788	Low risk
GSM1672586	Female	57	pN0pT1	53	Alive	0	1.69647	2.4386	-0.694713	-0.118709	1.20478	53	0.0902971	Low risk
GSM1672587	Female	55	pN0pT1	63	Alive	0	2.28203	2.31193	-0.82711	-0.0916556	1.32662	63	0.539105	Low risk
GSM1672588	Male	64	pN0pT2	23	Alive	0	3.02714	1.58019	-1.81585	0.180121	1.6937	23	0.676655	Low risk
GSM1672589	Female	40	pN0pT2	62	Alive	0	2.73907	0.428659	-1.93068	0.149678	1.29367	62	0.363616	Low risk
GSM1672590	Female	75	pN0pT3	7	Dead	1	2.5794	0.780668	-1.01642	-0.000825463	1.35209	7	0.838402	Low risk
GSM1672591	Male	60	pN0pT2	26	Alive	0	3.18929	0.790265	-0.442317	-0.00948288	1.84185	26	1.91318	High risk
GSM1672592	Female	58	pN0pT2	40	Alive	0	2.84002	1.1712	-1.0875	-0.141271	1.44725	40	1.19145	Low risk
GSM1672593	Male	64	pN0pT2	30	Alive	0	2.94343	0.612658	-0.498238	-0.0457658	1.42844	30	1.48512	High risk
GSM1672594	Male	62	pN0pT2	40	Alive	0	2.98647	1.17427	-1.12106	-0.201917	1.32377	40	1.27671	High risk
GSM1672595	Male	75	pN0pT1	84	Alive	0	2.76722	2.69674	-1.17538	0.175508	1.34308	84	0.324579	Low risk
GSM1672596	Male	76	pN0pT2	18	Dead	1	3.07521	1.24746	-1.26836	0.295388	1.50387	18	0.719552	Low risk
GSM1672597	Female	59	pN1pT1	25	Dead	1	2.764	2.25377	-1.09803	-0.2034	1.31143	25	0.926084	Low risk
GSM1672598	Male	54	pN0pT1	80	Alive	0	2.96211	1.4823	-1.44516	0.220641	1.40514	80	0.545395	Low risk
GSM1672599	Male	74	pN1pT2	12	Dead	1	2.82019	0.515129	-0.878702	-0.0846298	1.70691	12	1.49728	High risk
GSM1672600	Female	70	pN0pT2	32	Alive	0	2.50238	1.73442	-1.322	-0.0685078	1.69448	32	0.819692	Low risk
GSM1672601	Female	68	pN0pT2	105	Alive	0	2.29734	1.93468	-0.572675	-0.100111	1.51267	105	0.877178	Low risk
GSM1672602	Male	69	pN0pT3	81	Alive	0	2.63443	2.41124	-1.13154	0.0343008	1.01212	81	0.246317	Low risk
GSM1672603	Male	75	pN0pT2	75	Alive	0	1.95703	1.58859	-1.21662	0.0299786	1.45451	75	0.179634	Low risk
GSM1672604	Male	64	pN0pT2	97	Alive	0	2.20006	2.57577	-0.281633	-0.188125	0.902807	97	0.4973	Low risk
GSM1672605	Male	79	pN1pT2	18	Dead	1	2.61754	1.26964	-0.561645	0.0102508	0.941593	18	0.669213	Low risk
GSM1672606	Male	69	pN0pT2	32	Dead	1	2.73767	1.69585	-1.52658	-0.635532	0.922054	32	1.1165	Low risk
GSM1672607	Male	77	pN1pT2	10	Dead	1	2.24721	1.0537	-0.840049	0.124357	1.73197	10	0.730236	Low risk
GSM1672608	Female	66	pN0pT2	44.94	Dead	1	2.31426	1.58941	-0.847138	-0.280385	1.51649	44.94	1.07561	Low risk
GSM1672609	Male	79	pN0pT2	26.38	Dead	1	2.6234	1.12379	-0.550814	-0.141898	1.58651	26.38	1.38109	High risk
GSM1672610	Female	72	pN0pT2	12.25	Dead	1	1.8868	-0.00288848	-0.779852	-0.492252	0.928492	12.25	0.927226	Low risk
GSM1672611	Male	67	pN2pT4	3.94	Dead	1	2.80017	1.07427	-1.84197	-0.327378	1.49329	3.94	1.12906	Low risk
GSM1672613	Female	74	pN2pT2	37.16	Dead	1	2.519	1.12851	-1.71338	-0.232889	1.11122	37.16	0.561646	Low risk
GSM1672614	Male	50	pp	106.58	Alive	0	2.59407	1.76372	-1.33769	-0.0219674	1.05088	106.58	0.342757	Low risk
GSM1672615	Male	40	pN0pT2	123.3	Alive	0	2.69567	1.09837	-1.46763	0.212591	1.21729	123.3	0.279334	Low risk
GSM1672616	Male	79	pN1pT1	16.59	Dead	1	2.07456	0.265021	-0.563782	-0.00954218	0.47446	16.59	0.128531	Low risk
GSM1672617	Female	75	pN0pT3	30.12	Dead	1	2.19651	1.33742	-1.55319	-0.252518	1.06524	30.12	0.350829	Low risk
GSM1672618	Female	64	pp	13.33	Dead	1	1.90559	2.05175	-0.804664	-0.0619863	0.879404	13.33	-0.0504935	Low risk
GSM1672619	Female	77	pN0pT1	91.01	Dead	1	1.88964	1.20751	-1.51607	-0.434135	0.869035	91.01	0.266629	Low risk
GSM1672620	Female	66	pN0pT4	42.68	Dead	1	2.24675	1.2506	-1.43138	-0.0371213	1.42276	42.68	0.425638	Low risk
GSM1672621	Male	49	pN0pT2	9.92	Dead	1	2.74083	2.13336	-1.34475	0.0340557	1.26491	9.92	0.463471	Low risk
GSM1672622	Male	62	pN1pT2	27.63	Dead	1	1.68724	1.54493	-0.740361	-0.517161	0.797358	27.63	0.463993	Low risk
GSM1672623	Male	66	pN0pT2	69.65	Dead	1	2.30591	0.452485	-1.45103	-0.44768	0.962172	69.65	0.822475	Low risk
GSM1672624	Female	87	pN0pT1	39.13	Dead	1	1.99079	2.40914	-1.39911	-0.237164	0.566943	39.13	-0.304944	Low risk
GSM1672625	Female	62	pN1pT1	41.33	Dead	1	2.48092	0.758639	-1.64406	-0.125199	1.41768	41.33	0.706391	Low risk
GSM1672626	Male	82	pN0pT3	5.65	Dead	1	2.51322	2.08459	-1.23435	-0.106655	1.32044	5.65	0.584426	Low risk
GSM1672627	Male	77	pN0pT2	0.2	Dead	1	2.57589	1.48847	-1.34746	-0.105138	0.784652	0.2	0.292016	Low risk
GSM1672628	Female	61	pN0pT2	14	Dead	1	2.29439	2.135	-1.47489	-0.22505	0.83715	14	0.114714	Low risk
GSM1672629	Male	81	pN0pT1	61.2	Dead	1	1.98069	2.36384	-1.20863	-0.123161	1.03397	61.2	-0.0338286	Low risk
GSM1672630	Female	72	pN1pT2	104.47	Alive	0	2.83839	0.940918	-1.11523	-0.261192	1.13094	104.47	1.15048	Low risk
GSM1672631	Female	67	pN0pT2	70.6	Dead	1	2.0496	0.814247	-1.37644	-0.268779	1.37566	70.6	0.661073	Low risk
GSM1672632	Female	74	pN2pT2	3.52	Dead	1	2.23608	0.694331	-1.45084	-0.57668	1.40579	3.52	1.22734	High risk
GSM1672633	Female	64	pN0pT2	16.59	Dead	1	2.52387	1.34814	-0.945195	0.329623	1.53173	16.59	0.411607	Low risk
GSM1672634	Female	65	pN0pT2	27.56	Dead	1	2.10867	0.181284	-1.39914	-0.48247	0.801275	27.56	0.677033	Low risk
GSM1672635	Male	76	pN0pT3	16.16	Dead	1	2.38076	1.09953	-1.23069	0.0224439	1.32576	16.16	0.489111	Low risk
GSM1672636	Female	66	pN0pT2	77.7	Alive	0	1.87269	1.4924	-1.17286	-0.582056	0.788859	77.7	0.499664	Low risk
GSM1672637	Male	70	pN0pT1	94.16	Alive	0	2.3757	0.50152	-1.39896	-0.325342	0.496781	94.16	0.383075	Low risk
GSM1672638	Female	66	pN0pT2	56.15	Alive	0	2.77338	1.47199	-1.97455	-0.26188	1.11825	56.15	0.617858	Low risk
GSM1672639	Male	70	pN0pT2	45.17	Dead	1	2.6202	1.30842	-0.661841	-0.379774	1.38441	45.17	1.47266	High risk
GSM1672640	Male	63	pN0pT2	0.03	Dead	1	2.46798	1.93678	-0.976419	-0.103792	1.09365	0.03	0.522515	Low risk
GSM1672641	Female	68	pN0pT2	75.2	Dead	1	2.21713	1.96405	-0.885164	0.170898	1.02428	75.2	-0.0511362	Low risk
GSM1672642	Male	76	pN0pT2	21.39	Dead	1	2.09975	1.1246	-1.2255	-0.433554	1.11985	21.39	0.748408	Low risk
GSM1672643	Male	49	pN2pT2	65.11	Dead	1	2.90529	0.302432	-1.45941	-0.548431	1.09795	65.11	1.52472	High risk
GSM1672644	Male	61	pN2pT2	2.27	Dead	1	1.99743	0.748243	-1.22309	-0.412466	1.14627	2.27	0.730309	Low risk
GSM1672645	Male	71	pNXpT1	84.44	Alive	0	1.86379	0.357343	-1.54964	-0.941936	1.01779	84.44	1.18003	Low risk
GSM1672646	Male	60	pN0pT3	42.18	Dead	1	2.3847	0.268751	-0.94151	-0.101159	1.14615	42.18	0.803501	Low risk
GSM1672647	Female	73	pN0pT1	83.87	Dead	1	2.38513	2.60619	-1.41988	0.188025	1.34074	83.87	-0.0701329	Low risk
GSM1672648	Male	47	pN0pT3	92.52	Alive	0	1.90561	2.02533	1.16616	-0.351168	0.850296	92.52	1.20446	Low risk
GSM1672649	Male	64	pN0pT2	38.93	Dead	1	1.66571	0.0120402	-1.12818	-0.124065	0.547131	38.93	-0.17281	Low risk
GSM1672650	Female	66	pN0pT1	82.5	Alive	0	2.46786	0.827115	-0.906474	-0.349703	1.0208	82.5	1.02911	Low risk
GSM1672651	Male	48	pN1pT2	31.7	Alive	0	2.29137	1.5702	-1.06767	0.0141708	1.01241	31.7	0.195793	Low risk
GSM1672652	Male	79	pN1pT4	42.02	Dead	1	1.95737	1.16467	-1.44057	-0.391344	1.04258	42.02	0.426383	Low risk
GSM1672653	Female	68	pN2pT2	1.18	Dead	1	1.4403	2.82479	-1.35118	-0.364734	0.412691	1.18	-0.703151	Low risk
GSM1672654	Female	68	pN2pT4	6.67	Dead	1	2.15993	1.26971	-1.46832	-0.19659	1.13141	6.67	0.345722	Low risk
GSM1672655	Female	82	pN0pT2	0.79	Dead	1	2.61444	1.73056	-0.937534	0.128065	1.53102	0.79	0.6884	Low risk
GSM1672656	Male	70	pN0pT2	6.9	Alive	0	1.98464	2.04138	-1.41068	-0.00132164	1.67779	6.9	0.239591	Low risk
GSM1672657	Male	75	pN0pT2	81.54	Alive	0	2.57632	0.64211	-1.12591	-0.24477	0.90951	81.54	0.820247	Low risk
GSM1672658	Female	63	pN0pT2	24.05	Dead	1	2.33622	1.30454	-1.33305	-0.402001	1.14106	24.05	0.816581	Low risk
GSM1672659	Female	81	pN0pT2	0.72	Dead	1	2.73461	1.63686	-1.42646	0.12817	0.985872	0.72	0.178046	Low risk
GSM1672660	Female	75	pN0pT3	0.99	Dead	1	2.17789	0.352197	-0.578011	-0.660228	1.23049	0.99	1.61899	High risk
GSM1672661	Female	60	pN0pT2	36.14	Dead	1	2.05283	2.14607	-1.29725	-0.216284	0.444806	36.14	-0.284953	Low risk
GSM1672662	Female	60	pN0pT2	66.69	Alive	0	1.71573	2.07141	-0.993666	-0.248421	0.5074	66.69	-0.296766	Low risk
GSM1672663	Female	71	pN0pT2	13.31	Dead	1	2.44927	1.20103	-1.00233	0.0506591	0.637553	13.31	0.0835288	Low risk
GSM1672664	Male	73	pN0pT2	76.12	Alive	0	2.13291	0.0559997	-1.31151	-0.184598	1.16667	76.12	0.617781	Low risk
GSM1672665	Male	77	pN0pT2	37.16	Dead	1	2.77188	1.05296	-1.58407	-0.0580012	1.20103	37.16	0.647623	Low risk
GSM1672666	Male	50	pN0pT3	11.99	Dead	1	2.80411	0.556416	-1.00651	-0.261308	1.11193	11.99	1.22726	High risk
GSM1672667	Female	59	pN1pT2	6.24	Dead	1	2.56828	1.15705	-1.12751	-0.13468	1.15154	6.24	0.750276	Low risk
GSM1672668	Male	70	pN0pT1	8.71	Dead	1	1.95356	1.84526	-0.557143	-0.253965	1.36897	8.71	0.749503	Low risk
GSM1672669	Male	58	pN1pT2	78.85	Alive	0	2.48985	1.82369	-1.27183	-0.14265	1.15588	78.85	0.525024	Low risk
GSM1672670	Male	60	pN0pT2	72.05	Alive	0	2.40906	2.56655	-0.335984	-0.572638	1.09282	72.05	1.29047	High risk
GSM1672671	Male	72	pN1pT2	27.4	Dead	1	2.824	1.54629	-0.90238	0.0948091	1.11104	27.4	0.630367	Low risk
GSM1672672	Female	62	pN0pT2	53.39	Alive	0	2.0193	2.02341	-1.45536	-0.305385	0.521182	53.39	-0.181987	Low risk
GSM1672673	Female	77	pN0pT1	23.26	Alive	0	2.03986	1.77256	-1.75722	-0.275974	0.968974	23.26	0.029283	Low risk
GSM1672674	Male	82	pN0pT2	49.64	Dead	1	1.97049	1.32444	-1.17571	-1.04036	0.2433	49.64	0.825039	Low risk
GSM1672675	Male	73	pN0pT2	13.83	Dead	1	2.27996	0.76393	-0.401791	-0.395208	0.610436	13.83	0.888584	Low risk
GSM1672676	Female	57	pN1pT2	27.26	Dead	1	2.45149	0.307433	-1.36729	0.0470224	0.514993	27.26	-0.00535267	Low risk
GSM1672677	Male	73	pN1pT2	28.19	Dead	1	3.08666	1.04196	-1.8793	0.118782	1.19144	28.19	0.503773	Low risk
GSM1672678	Female	70	pN1pT3	12.02	Dead	1	2.04926	0.521571	-0.88248	-0.519798	1.02931	12.02	1.02079	Low risk
GSM1672679	Male	53	pN0pT2	150.18	Alive	0	2.25604	0.339237	-0.696358	-0.116957	0.804637	150.18	0.577557	Low risk
GSM1672680	Male	75	pN2pT3	15.28	Dead	1	2.57865	0.9606	-1.29888	-0.263056	1.356	15.28	1.03955	Low risk
GSM1672681	Female	71	pN1pT2	24.74	Dead	1	2.15224	1.90635	-1.36315	-0.0768249	1.02624	24.74	0.0358798	Low risk
GSM1672682	Male	36	pN1pT2	14.69	Dead	1	2.43726	1.99795	-0.68655	0.616314	1.25607	14.69	-0.241717	Low risk
GSM1672683	Female	68	pN2pT2	8.08	Dead	1	2.60114	0.408866	-1.32604	-0.562519	0.942367	8.08	1.246	High risk
GSM1672684	Female	68	pN0pT3	23.49	Dead	1	2.33467	1.43085	-0.726768	-0.157626	1.20191	23.49	0.775912	Low risk
GSM1672685	Male	65	pN2pT1	10.87	Dead	1	2.00625	0.632894	-1.40398	-0.144815	0.919459	10.87	0.147305	Low risk
GSM1672686	Female	51	pN2pT2	77.34	Dead	1	2.02612	1.21656	-1.9201	-0.132072	0.830789	77.34	-0.252368	Low risk
GSM1672687	Male	62	pN0pT1	30.7	Dead	1	2.6791	1.14925	-1.42726	-0.159007	1.20395	30.7	0.771336	Low risk
GSM1672688	Male	72	pN0pT3	80.9	Dead	1	1.99463	-0.11604	-1.45489	-0.266808	0.580839	80.9	0.166043	Low risk
GSM1672689	Male	69	pN2pT2	11.67	Dead	1	2.53717	1.7042	-1.3047	0.0144786	1.65194	11.67	0.714665	Low risk
GSM1672690	Male	68	pN1pT3	33.2	Dead	1	2.48169	0.624747	-0.202269	0.332982	0.940398	33.2	0.402493	Low risk
GSM1672691	Male	57	pN1pT1	42.5	Dead	1	2.98689	2.40494	-1.4183	-0.209974	1.3596	42.5	0.965885	Low risk
GSM1672692	Male	69	pN0pT2	122.4	Dead	1	2.45848	1.37189	-1.65065	-0.0832886	1.97278	122.4	0.927297	Low risk
GSM1672693	Male	58	pN0pT1	30.17	Dead	1	2.84041	-0.0954833	-1.45408	-0.478535	1.2504	30.17	1.56503	High risk
GSM1672694	Male	72	pN1pT1	78.47	Dead	1	2.5976	-0.0971894	-1.07815	-0.678563	1.53006	78.47	2.02894	High risk
GSM1672695	Male	47	pN0pT2	73.17	Dead	1	1.78351	2.02722	-0.858307	-0.154466	1.07335	73.17	0.106639	Low risk
GSM1672696	Male	64	pN2pT1	65.17	Dead	1	2.48947	1.32623	-1.95227	0.0419881	1.84364	65.17	0.559364	Low risk
GSM1672697	Male	59	pN0pT3	145.77	Alive	0	2.56679	0.175397	-1.25027	-0.190544	1.36096	145.77	1.09516	Low risk
GSM1672698	Male	69	pN0pT1	73.7	Dead	1	2.81683	0.426212	-1.28756	-0.109679	1.0126	73.7	0.855719	Low risk
GSM1672699	Male	77	pN1pT1	3.27	Dead	1	2.71113	-0.620818	-1.59273	-0.167155	1.62604	3.27	1.35047	High risk
GSM1672700	Male	77	pN0pT1	19.5	Dead	1	2.462	1.03958	-1.166	-0.314261	1.16549	19.5	0.929212	Low risk
GSM1672701	Male	70	pN1pT2	8.4	Dead	1	2.4362	0.425707	-1.44827	-0.0457747	1.3582	8.4	0.667616	Low risk
GSM1672702	Male	57	pN0pT4	26.9	Dead	1	2.70175	1.75749	-1.43619	0.112088	1.62883	26.9	0.619063	Low risk
GSM1672703	Male	67	pN0pT2	129.8	Alive	0	2.80884	2.14254	-1.5171	-0.189902	1.48972	129.8	0.903654	Low risk
GSM1672704	Male	66	pN1pT3	19.6	Dead	1	2.66993	2.13384	-1.81264	0.0389228	1.59205	19.6	0.434308	Low risk
GSM1672705	Male	78	pN0pT2	105.37	Dead	1	2.61416	1.33812	-1.48102	-0.0725411	1.52405	105.37	0.782181	Low risk
GSM1672706	Male	46	pN0pT2	157.5	Dead	1	2.36721	0.533785	-0.783193	-0.108838	1.6579	157.5	1.19838	Low risk
GSM1672707	Male	62	pN0pT1	120.47	Dead	1	2.35576	1.26942	-0.739875	0.0296685	1.42898	120.47	0.725108	Low risk
GSM1672708	Male	66	pN0pT2	47.8	Dead	1	2.66674	1.07236	-1.31802	0.197062	2.16214	47.8	1.03945	Low risk
GSM1672709	Male	65	pN1pT2	129.97	Dead	1	2.66673	0.223039	-0.692181	0.36871	1.55167	129.97	0.788799	Low risk
GSM1672710	Female	46	pN1pT1	52.3	Alive	0	2.75807	2.56546	-1.09679	-0.0988501	0.931464	52.3	0.448415	Low risk
GSM1672711	Female	63	pN1pT1	69.4	Alive	0	2.43675	2.63589	-1.65291	-0.34407	1.23651	69.4	0.505965	Low risk
GSM1672712	Male	60	pN1pT1	25.95	Dead	1	2.23271	0.21831	-1.32718	0.0381823	1.12104	25.95	0.320236	Low risk
GSM1672713	Male	77	pN0pT2	121.77	Alive	0	2.23823	1.18932	-0.908143	0.349215	1.36367	121.77	0.0952871	Low risk
GSM1672714	Male	44	pN2pT2	32.57	Dead	1	2.6819	1.63493	-1.20833	0.0300709	1.21008	32.57	0.533439	Low risk
GSM1672715	Male	49	pN2pT4	40.2	Dead	1	2.4526	-0.0578865	-1.30719	-0.2836	1.51286	40.2	1.26337	High risk
GSM1672716	Male	70	pN2pT1	14.47	Dead	1	2.78232	1.2905	-1.64065	-0.164422	1.48683	14.47	0.941557	Low risk
GSM1672717	Male	68	pN0pT1	9.17	Dead	1	2.45575	0.570106	-1.56539	0.233445	1.34105	9.17	0.212659	Low risk
GSM1672718	Male	66	pN0pT2	19	Dead	1	2.67677	0.064795	-1.6094	-0.348661	1.61511	19	1.43609	High risk
GSM1672719	Male	74	pN2pT2	121.2	Alive	0	2.55332	0.940959	-1.45912	-0.204232	1.33611	121.2	0.858377	Low risk
GSM1672720	Male	62	pN2pT2	9	Dead	1	2.07326	0.336596	-1.26985	-0.130136	0.67315	9	0.109034	Low risk
GSM1672721	Male	81	pN0pT2	90.7	Alive	0	2.94329	0.537613	-0.787204	-0.561718	1.24191	90.7	1.93436	High risk
GSM1672722	Male	65	pN1pT1	175.9	Alive	0	2.73696	1.31353	-1.02612	-0.833422	2.07332	175.9	2.51471	High risk
GSM1672723	Male	61	pN1pT2	45.3	Dead	1	2.27062	1.53458	-0.676658	-0.300354	0.845796	45.3	0.666839	Low risk

## Sheet: GSE37745
sample	gender	age	stage	OS	OS.E	RFS	RFS.E	Status	COL1A2	C4BPA	F2	P2RX1	PLAUR	Risk	Time	Group
GSM1019139	female	66	1a	3186	no	3223	yes	0	2.65375	3.19514	-0.272042	0.179286	1.06065	0.344792	3186	Low risk
GSM1019140	male	77	1a	162	yes	154	yes	1	2.60837	2.72278	0.0340949	0.260745	1.56716	0.789227	162	Low risk
GSM1019143	female	40	1b	556	yes	470	yes	1	3.24134	2.36017	-0.136285	0.102476	1.24848	1.22805	556	High risk
GSM1019144	male	68	3a	304	yes	91	yes	1	3.4901	0.923286	-0.0226071	0.345478	1.63085	1.66345	304	High risk
GSM1019145	female	65	1b	590	yes	222	no	1	3.3949	1.65244	-0.16339	0.0126631	1.89589	2.04795	590	High risk
GSM1019147	male	78	1b	61	yes	not known	not known	1	2.85118	2.44804	-0.51881	-0.099931	1.66079	1.32903	61	High risk
GSM1019149	female	74	1b	595	yes	not known	not known	1	2.80931	2.56902	-0.180625	0.266955	1.41352	0.748715	595	Low risk
GSM1019150	female	71	1a	1839	yes	not known	not known	1	2.87292	2.28795	0.152428	0.0268031	0.940973	0.975189	1839	Low risk
GSM1019152	female	54	1b	523	yes	not known	not known	1	3.20583	0.907325	-0.207699	0.0881995	1.33789	1.50918	523	High risk
GSM1019153	male	73	3b	393	yes	not known	not known	1	3.0288	2.85821	-0.171991	0.131695	1.32135	0.980929	393	Low risk
GSM1019154	male	56	4	250	yes	not known	not known	1	2.86525	1.44365	-0.194068	0.00995267	1.07335	1.08248	250	Low risk
GSM1019158	male	70	1b	490	yes	437	yes	1	3.52154	1.61713	-0.201298	-0.00380092	1.60804	1.9434	490	High risk
GSM1019160	female	72	1b	84	yes	83	no	1	3.03838	1.68515	-0.212412	0.118751	1.14256	1.0628	84	Low risk
GSM1019162	male	70	1b	355	yes	359	no	1	3.00505	2.82521	-0.253928	0.029446	1.65773	1.31689	355	High risk
GSM1019163	male	74	2b	88	yes	not known	not known	1	2.81404	1.84085	0.028712	0.130772	1.71565	1.37858	88	High risk
GSM1019164	female	54	3a	286	yes	239	yes	1	3.11368	2.26545	-0.188121	0.149315	2.0153	1.6227	286	High risk
GSM1019165	male	71	2a	151	yes	54	no	1	2.63059	1.17228	0.117901	-0.190489	1.73564	1.85082	151	High risk
GSM1019166	female	70	1b	2108	yes	1119	yes	1	2.63768	1.31656	-0.0789773	0.128394	1.0059	0.777454	2108	Low risk
GSM1019169	female	75	3a	3470	yes	3383	no	1	3.09675	1.93704	-0.320673	0.224853	2.06913	1.54526	3470	High risk
GSM1019170	male	69	1b	4030	yes	4041	no	1	2.75384	0.778461	-0.059092	0.0269091	1.06642	1.14866	4030	Low risk
GSM1019171	female	62	1a	3260	yes	2531	no	1	2.2604	1.71281	-0.0510808	-0.0926133	1.44272	1.06004	3260	Low risk
GSM1019174	male	66	2b	514	yes	503	yes	1	3.21406	1.76202	-0.180764	0.0689415	1.54098	1.55177	514	High risk
GSM1019175	male	56	1a	5712	no	2954	no	0	3.15296	2.43242	-0.0795918	0.0352678	1.38452	1.36577	5712	High risk
GSM1019176	female	76	1b	281	yes	247	yes	1	3.37526	2.24422	0.163311	0.126465	1.51164	1.64043	281	High risk
GSM1019180	male	66	1b	343	yes	116	yes	1	3.02257	1.60323	-0.192952	0.0228432	2.40392	2.12447	343	High risk
GSM1019181	female	52	1a	3221	yes	2579	yes	1	2.8633	1.81495	-0.23654	-0.0151179	1.68472	1.47701	3221	High risk
GSM1019183	female	51	1b	591	yes	190	yes	1	2.84954	1.58374	-0.163082	0.0246779	1.43033	1.30047	591	High risk
GSM1019185	male	62	2b	3719	yes	2905	yes	1	2.62233	2.97288	-0.129807	0.181597	1.66406	0.860884	3719	Low risk
GSM1019186	female	64	2b	3844	no	2086	no	0	2.92953	1.3559	0.0941321	0.197064	1.08883	1.03097	3844	Low risk
GSM1019187	female	82	1b	3331	yes	1707	yes	1	3.26909	0.898443	-0.104488	0.0243118	1.52409	1.82621	3331	High risk
GSM1019188	female	55	1b	3723	no	966	no	0	2.53709	1.6592	0.0732571	0.176534	0.869196	0.545671	3723	Low risk
GSM1019190	female	71	1b	3621	no	1728	no	0	2.87711	3.09057	0.0837692	0.424101	1.21742	0.468801	3621	Low risk
GSM1019192	female	75	1a	3369	no	1726	no	0	3.31229	2.26664	-0.0472405	0.351485	1.26864	1.01302	3369	Low risk
GSM1019194	female	74	3a	2844	yes	2883	no	1	3.81626	3.09884	-0.173159	0.173356	1.63572	1.6939	2844	High risk
GSM1019196	male	59	3a	6	yes	6	no	1	3.03479	1.12828	-0.0486129	0.109966	2.19919	2.01339	6	High risk
GSM1019197	male	59	1b	196	yes	133	yes	1	2.84951	1.02114	-0.216117	-0.136781	1.11805	1.36703	196	High risk
GSM1019200	female	51	2b	351	yes	not known	not known	1	2.71457	2.4786	-0.097687	0.0690846	2.18695	1.5644	351	High risk
GSM1019203	female	70	2b	79	yes	not known	not known	1	2.87398	1.30495	-0.186526	0.0735471	1.63025	1.4364	79	High risk
GSM1019204	male	70	2b	3949	yes	2380	yes	1	2.16648	2.94884	-0.295294	0.0980049	1.75377	0.632863	3949	Low risk
GSM1019205	male	59	1a	4703	no	4978	no	0	3.33075	1.94568	-0.073999	0.257471	2.16628	1.85349	4703	High risk
GSM1019207	female	57	1b	247	yes	not known	not known	1	2.84933	0.0424681	0.243249	0.130762	1.28385	1.50063	247	High risk
GSM1019210	male	66	1a	2748	yes	2750	no	1	2.99811	1.69766	-0.265747	0.0966994	1.50015	1.29779	2748	High risk
GSM1019211	female	60	3a	323	yes	306	yes	1	3.37537	1.7861	-0.290193	0.0607238	2.23986	2.13912	323	High risk
GSM1019213	male	61	1b	4489	no	3760	yes	0	3.08393	1.20423	-0.0485264	0.0986105	1.96968	1.88453	4489	High risk
GSM1019214	female	55	1a	4486	no	2084	no	0	2.82332	2.72116	-0.184435	0.185333	1.36349	0.805137	4486	Low risk
GSM1019216	female	59	3b	396	yes	185	yes	1	3.10286	-0.0574005	-0.169802	-0.0999361	0.710548	1.41699	396	High risk
GSM1019217	female	70	4	370	yes	212	yes	1	3.20944	1.35699	0.0024735	0.195063	2.24776	2.04519	370	High risk
GSM1019218	male	67	1b	262	yes	179	yes	1	2.87087	-0.18747	-0.152853	0.0929751	1.96311	1.92708	262	High risk
GSM1019220	female	64	2a	533	yes	138	yes	1	2.98949	1.54801	-0.0879462	0.23536	1.77793	1.41111	533	High risk
GSM1019224	female	49	2b	1874	yes	255	yes	1	3.24254	2.52285	0.202092	-0.0414579	1.31874	1.59809	1874	High risk
GSM1019225	female	51	2b	177	yes	7	no	1	3.10814	2.05459	-0.0737702	0.26297	1.96706	1.51691	177	High risk
GSM1019228	male	54	1b	5082	no	not known	not known	0	3.27108	1.10586	-0.00722852	0.32839	1.42782	1.35128	5082	High risk
GSM1019230	female	68	3a	2397	yes	2267	no	1	3.09419	1.8883	-0.183556	0.420901	1.51485	0.942355	2397	Low risk
GSM1019234	female	51	1b	2068	yes	622	yes	1	3.31266	2.0459	-0.276393	0.0226597	1.31345	1.42931	2068	High risk
GSM1019236	female	47	2b	3545	yes	3169	yes	1	3.05418	1.66597	-0.203685	0.131954	1.89666	1.61384	3545	High risk
GSM1019239	male	55	1b	1222	yes	not known	not known	1	2.99218	-0.192957	-0.321975	-0.0533668	2.02155	2.18393	1222	High risk
GSM1019242	female	66	1b	3227	no	2086	no	0	2.78105	2.47402	-0.209294	0.226712	1.40446	0.779736	3227	Low risk
GSM1019243	male	60	1b	1031	yes	not known	not known	1	2.9991	1.10281	-0.0426883	0.0089523	1.55596	1.66217	1031	High risk
GSM1019244	female	57	1a	1243	yes	not known	not known	1	2.73566	3.20854	-0.0658597	0.0767426	1.13675	0.689846	1243	Low risk
GSM1019247	male	60	3a	1123	yes	not known	not known	1	3.28514	1.69125	-0.237177	-0.0469663	1.52731	1.73917	1123	High risk
GSM1019249	female	73	1a	2866	no	not known	not known	0	2.96413	1.44806	-0.183145	0.0335427	1.75247	1.62308	2866	High risk
GSM1019253	male	64	1b	857	yes	not known	not known	1	2.90444	1.03217	-0.315462	-0.107562	1.3298	1.47623	857	High risk
GSM1019254	female	56	1a	2761	no	not known	not known	0	3.31614	1.79912	-0.235572	0.172212	1.88943	1.71025	2761	High risk
GSM1019256	female	74	1b	836	yes	not known	not known	1	2.66753	0.803446	-0.236236	-0.106772	1.64199	1.60288	836	High risk
GSM1019257	male	78	1a	1190	yes	not known	not known	1	2.94457	2.31843	-0.280265	-0.00986146	1.69023	1.42632	1190	High risk
GSM1019258	male	58	1a	2170	yes	not known	not known	1	2.77547	3.22571	-0.239551	0.175483	1.43506	0.722294	2170	Low risk
GSM1019259	female	54	3a	2589	no	not known	not known	0	2.79463	2.35021	-0.0849916	0.0385959	1.52902	1.21337	2589	Low risk
GSM1019260	male	49	1b	2350	no	not known	not known	0	3.2984	1.01715	-0.229045	0.0861247	1.74102	1.84581	2350	High risk
GSM1019261	male	53	1a	2308	no	not known	not known	0	2.87949	1.2577	-0.133297	0.0735361	0.952	0.977792	2308	Low risk
GSM1019264	female	67	3a	1205	yes	not known	not known	1	2.92912	1.5844	-0.188187	-0.0275416	1.74944	1.6518	1205	High risk
GSM1019265	female	51	1a	2316	no	not known	not known	0	3.2596	2.45945	-0.164989	0.0514511	1.8414	1.71317	2316	High risk
GSM1019268	male	53	1a	2448	no	not known	not known	0	3.07533	1.60726	0.00357984	0.144116	1.28044	1.26619	2448	High risk
GSM1019270	male	66	3a	1000	yes	not known	not known	1	2.67382	2.98374	-0.235303	0.117539	1.56556	0.865268	1000	Low risk
GSM1019272	female	65	1a	1224	yes	not known	not known	1	3.05541	2.23408	-0.183955	0.0140859	1.52336	1.41184	1224	High risk
GSM1019273	female	55	1a	1463	yes	not known	not known	1	2.9096	0.838151	-0.178261	0.0167781	2.15308	2.00677	1463	High risk
GSM1019274	female	57	1a	50	yes	not known	not known	1	2.78801	1.79482	-0.208052	-0.169401	1.28212	1.35349	50	High risk
GSM1019275	female	75	1b	319	yes	162	yes	1	3.41269	1.15025	-0.25521	-0.0714702	1.78441	2.14121	319	High risk
GSM1019283	female	68	1b	1928	no	not known	not known	0	3.32962	1.97267	-0.379505	0.000595473	2.07809	1.99644	1928	High risk
GSM1019285	female	47	2b	1826	no	not known	not known	0	3.00643	1.15742	-0.193612	0.0777283	1.89549	1.74494	1826	High risk
GSM1019286	male	67	1b	756	yes	not known	not known	1	3.16833	0.935335	-0.280269	0.0394739	3.20952	2.87552	756	High risk
GSM1019288	female	60	1b	1859	no	not known	not known	0	3.47937	1.54239	-0.393972	-0.099196	1.55802	1.93252	1859	High risk
GSM1019289	male	78	1b	1011	yes	not known	not known	1	3.43446	2.25423	-0.153923	0.0864205	2.23599	2.12382	1011	High risk
GSM1019290	female	79	1b	1500	yes	not known	not known	1	2.97037	1.04364	-0.103322	0.163288	1.04654	1.04296	1500	Low risk
GSM1019292	male	67	1a	1181	yes	not known	not known	1	2.4265	1.64005	0.0645122	0.0381015	0.969999	0.724876	1181	Low risk
GSM1019295	female	67	1b	4760	no	5052	no	0	3.45733	1.4165	-0.265094	0.312886	1.95752	1.7272	4760	High risk
GSM1019298	female	57	2b	1007	yes	not known	not known	1	2.46217	1.05586	-0.198287	0.00182803	1.91011	1.47152	1007	High risk
GSM1019299	male	51	2b	1610	yes	not known	not known	1	2.92749	2.59888	-0.208251	0.0357733	1.67155	1.32099	1610	High risk
GSM1019300	male	73	1b	1367	yes	not known	not known	1	2.06595	1.90133	-0.286601	0.0731343	1.99472	0.955458	1367	Low risk
GSM1019302	female	62	1a	4068	no	2369	no	0	2.77373	1.81797	-0.31105	0.190352	1.84904	1.21763	4068	High risk
GSM1019303	male	52	1b	766	yes	not known	not known	1	2.57108	2.23664	-0.185113	-0.0161902	1.70787	1.22803	766	High risk
GSM1019305	female	67	1a	3846	no	4072	no	0	3.18629	2.79067	-0.245524	0.216366	1.55146	1.12937	3846	Low risk
GSM1019308	male	71	2a	1221	yes	not known	not known	1	3.18962	3.09761	-0.318662	0.244382	1.8504	1.22542	1221	High risk
GSM1019309	female	83	1b	979	yes	not known	not known	1	2.92677	1.73129	-0.176561	0.0705445	1.73661	1.48686	979	High risk
GSM1019310	female	63	4	3217	no	not known	not known	0	2.6104	2.93721	-0.26752	-0.00622395	1.07991	0.626038	3217	Low risk
GSM1019311	female	65	1a	1687	yes	not known	not known	1	3.14395	1.30342	-0.217365	-0.0936774	1.70029	1.9011	1687	High risk
GSM1019312	male	72	4	2167	yes	not known	not known	1	3.31192	0.863733	-0.317979	0.0491746	1.7159	1.87494	2167	High risk
GSM1019313	female	49	1a	5063	no	5045	no	0	3.085	1.11543	-0.14259	0.0921866	2.16173	2.00776	5063	High risk
GSM1019314	male	66	2a	4897	no	869	no	0	3.21383	2.92657	-0.26995	0.133665	2.14179	1.65801	4897	High risk
GSM1019316	female	70	1b	1445	yes	not known	not known	1	2.38296	0.394935	-0.284697	0.0431364	1.33537	1.01486	1445	Low risk
GSM1019318	female	54	2b	2060	yes	not known	not known	1	3.09233	2.44978	-0.217817	0.167038	1.51264	1.17062	2060	Low risk
GSM1019320	male	52	1b	1488	yes	not known	not known	1	2.65923	2.75762	-0.262649	-0.0222097	0.770775	0.492083	1488	Low risk
GSM1019321	male	54	1b	5207	no	5423	no	0	2.60044	0.678872	-0.0648232	0.235971	1.87308	1.35431	5207	High risk
GSM1019324	male	67	1b	2810	yes	531	no	1	3.1503	2.24665	-0.30881	-0.0440687	1.9731	1.83129	2810	High risk
GSM1019328	male	59	1a	1113	yes	not known	not known	1	3.42291	1.43211	-0.328311	0.0434322	1.78793	1.91322	1113	High risk
GSM1019330	male	53	1a	2515	no	not known	not known	0	3.11504	2.90179	-0.221661	-0.0481882	1.9339	1.70621	2515	High risk
GSM1019332	female	47	2a	1015	yes	not known	not known	1	2.96583	1.05292	-0.249622	-0.0367631	1.42047	1.51732	1015	High risk

## Sheet: GSE3141
sample	OS	OS.E	COL1A2	C4BPA	F2	P2RX1	PLAUR	Time	Status	Risk	Group
GSM70127	59.83333333	0	3.03405	1.03291	-1.26864	0.38532	1.38388	59.8333	0	0.516842	Low risk
GSM70129	11.6	1	3.19525	-0.516942	-0.896093	-1.08413	2.08408	11.6	1	3.58131	High risk
GSM70130	34.8	0	2.97759	2.27816	-1.40683	0.0663187	1.47336	34.8	0	0.693894	Low risk
GSM70131	35.66666667	0	3.54031	1.85801	-1.54026	-1.15572	1.35917	35.6667	0	2.70184	Low risk
GSM70136	43.36666667	0	3.01666	2.87257	-1.15004	0.223983	1.11687	43.3667	0	0.258857	Low risk
GSM70138	60.76666667	0	3.0983	2.58074	-0.939192	-0.00508964	1.17913	60.7667	0	0.821116	Low risk
GSM70140	33.8	1	2.25742	0.274493	-1.04582	-0.240743	1.62166	33.8	1	1.19826	Low risk
GSM70144	58.53333333	0	3.54548	0.949134	-0.924556	0.284035	1.94446	58.5333	0	1.61006	Low risk
GSM70145	33.56666667	1	3.76428	0.729663	-0.778976	0.10112	1.66094	33.5667	1	1.91715	Low risk
GSM70148	24.1	0	3.12296	0.979816	-0.600731	-0.313021	1.20207	24.1	0	1.70601	Low risk
GSM70150	39.6	1	2.99822	2.82888	0.0297132	-0.35813	1.51412	39.6	1	1.85952	Low risk
GSM70151	35.2	0	3.07883	1.58036	-1.03057	-0.0547824	1.15275	35.2	0	0.989589	Low risk
GSM70153	42.8	1	3.43033	0.341373	-0.958952	-0.550329	1.21651	42.8	1	2.21876	Low risk
GSM70154	68.33333333	0	3.45475	0.871293	-0.717396	-0.233165	0.961008	68.3333	0	1.63432	Low risk
GSM70155	16.93333333	1	3.77704	-1.15847	-0.834135	0.39668	1.66173	16.9333	1	1.83192	Low risk
GSM70156	20.3	1	3.3751	0.352663	-1.29296	0.566821	2.13075	20.3	1	1.17586	Low risk
GSM70159	73.33333333	0	2.90169	0.258331	-0.162579	-1.12415	1.06107	73.3333	0	2.86329	Low risk
GSM70161	63.53333333	0	2.17754	1.09358	-0.898844	-0.661697	0.897886	63.5333	0	1.10515	Low risk
GSM70163	21.33333333	1	3.54867	-0.437053	-1.02023	0.214334	2.2173	21.3333	1	2.10645	Low risk
GSM70164	54.3	0	3.31721	1.6032	-0.133288	-1.09682	1.12773	54.3	0	2.95973	Low risk
GSM70169	22.56666667	1	3.03027	0.0382265	-0.155024	0.349165	2.11488	22.5667	1	1.76716	Low risk
GSM70170	19.16666667	1	3.11419	1.2643	-0.72648	0.00366673	2.14579	19.1667	1	1.85163	Low risk
GSM70171	49.5	0	2.40183	0.595364	-0.862573	0.106725	1.24378	49.5	0	0.582871	Low risk
GSM70172	49.43333333	1	2.68555	1.68664	-0.809241	-0.938872	1.71034	49.4333	1	2.38647	Low risk
GSM70173	4.9	1	2.7093	-0.978138	-0.27965	-0.257098	1.65806	4.9	1	2.1427	Low risk
GSM70174	12.46666667	1	3.27702	0.908804	-0.807613	-1.36158	1.37375	12.4667	1	3.29027	High risk
GSM70175	70.86666667	0	2.37642	1.71833	-0.945914	0.0946595	1.46381	70.8667	0	0.506964	Low risk
GSM70177	1.066666667	1	2.93495	1.10218	-1.42588	-0.363659	1.55881	1.06667	1	1.50653	Low risk
GSM70179	55.36666667	1	3.01333	2.14753	-0.717724	-0.179239	1.21248	55.3667	1	1.19384	Low risk
GSM70181	42.63333333	0	2.93232	1.84356	0.00250897	-0.824251	1.55895	42.6333	0	2.63737	Low risk
GSM70183	59.46666667	0	2.66503	2.00352	-1.54971	-1.66775	0.942343	59.4667	0	2.41584	Low risk
GSM70184	11.16666667	1	3.12243	1.60098	-0.672309	-1.46731	1.97184	11.1667	1	3.69473	High risk
GSM70190	27.2	1	2.68622	1.7552	-0.49675	0.0974539	0.92007	27.2	1	0.529691	Low risk
GSM70193	28.36666667	1	2.98231	2.55105	-0.711727	0.0332931	1.05894	28.3667	1	0.702042	Low risk
GSM70194	51.23333333	0	2.64822	-0.103775	-1.21907	0.373202	1.80916	51.2333	0	0.779195	Low risk
GSM70195	12.33333333	0	2.21216	-0.952105	-0.340191	-0.88299	1.4774	12.3333	0	2.46178	Low risk
GSM70196	37.5	0	1.9068	1.82461	-0.591211	-1.13005	0.599715	37.5	0	1.33263	Low risk
GSM70197	29.13333333	1	2.36616	0.697893	-0.822386	-1.62034	1.23035	29.1333	1	2.89331	Low risk
GSM70199	1.9	1	3.05337	-0.0450923	-0.0602216	-0.866725	2.44691	1.9	1	3.73544	High risk
GSM70201	24.33333333	1	2.4151	0.748871	-0.362038	-1.55966	1.96229	24.3333	1	3.57726	High risk
GSM70203	41.66666667	0	2.92581	3.00694	-0.785563	-1.23412	0.831218	41.6667	0	2.10343	Low risk
GSM70204	41.63333333	0	3.03536	1.13228	-0.267295	-0.422007	1.87666	41.6333	0	2.40322	Low risk
GSM70208	24.13333333	1	3.00254	2.01592	-0.84226	-0.229621	1.99818	24.1333	1	1.79494	Low risk
GSM70209	19.83333333	1	3.13101	0.956053	-0.635024	-1.4267	2.15035	19.8333	1	3.90577	High risk
GSM70214	39.83333333	0	3.06466	0.553914	-0.0467473	-0.620291	1.7202	39.8333	0	2.7799	Low risk
GSM70218	6.5	1	3.62517	0.778336	-0.871028	0.663712	1.69645	6.5	1	1.02605	Low risk
GSM70219	39	1	3.1036	3.58098	0.00240056	-0.548176	0.880065	39	1	1.5893	Low risk
GSM70220	7	1	3.32734	1.17803	-0.205651	-0.778536	1.75794	7	1	3.0367	High risk
GSM70222	48	0	3.36558	0.381587	-0.20379	0.0510205	1.81178	48	0	2.11751	Low risk
GSM70223	31	0	2.63942	0.752278	-1.04725	-1.33045	1.82846	31	0	3.0282	Low risk
GSM70224	6	0	2.80651	2.01952	-0.211361	-0.0265438	1.21725	6	0	1.08489	Low risk
GSM70225	3	1	2.91279	1.62426	-0.757867	-1.42605	1.38118	3	1	3.01041	Low risk
GSM70226	2	1	2.75553	3.00528	-0.665869	-1.54466	1.31423	2	1	2.80528	Low risk
GSM70227	24.5	1	3.67879	1.36688	0.0969638	0.481597	1.08385	24.5	1	1.19476	Low risk
GSM70229	11	1	2.95311	1.3631	-0.320907	-1.38281	1.68752	11	1	3.44552	High risk
GSM70233	9	1	3.56706	1.42845	-0.903318	-0.951781	2.1244	9	1	3.36194	High risk
GSM70234	27	0	3.21036	0.719773	-0.60308	-0.764424	1.48496	27	0	2.63495	Low risk
GSM70235	10.5	1	2.93555	0.502476	-1.15522	-0.605827	1.42702	10.5	1	1.96568	Low risk

[truncated: 4 more sheets: Meta, FUSCC, FUSCC_RFS, TCGA]
