# Supplementary material for: Identification of a coagulation‐related signature correlated with immune infiltration and their prognostic implications in lung adenocarcinoma
Source: Thorac Cancer. 2023 Oct 5;14(33):3295–308. doi: 10.1111/1759-7714.15121 (PMC10665780; doi:10.1111/1759-7714.15121)
Supplement: Supplementary file 1 — Data S1. Supplementary Information. [file TCA-14-3295-s002.zip › sup_data2.xlsx]

## Sheet: cindex_all
cohort	Cindex	std
TCGA-LUAD	0.666156	0.0234993
GSE13213	0.615081	0.0423563
GSE31210	0.609621	0.0447676
GSE70294	0.61811	0.0286305
GSE30219	0.565947	0.0219696
GSE68465	0.541934	0.0210084
GSE3141	0.661716	0.0470381
Meta-Cohort	0.610991	0.010572

## Sheet: AUC
cohort	Year1	Year3	Year5
TCGA-LUAD	0.699834	0.685022	0.679189
GSE13213	0.93994	0.62037	0.649584
GSE31210	0.617341	0.612484	0.6299
GSE70294	0.643973	0.641642	0.658708
GSE30219	0.524307	0.602493	0.591452
GSE68465	0.602297	0.568178	0.539903
GSE3141	0.7842	0.677711	0.703587
Meta-Cohort	0.643142	0.633904	0.622185

## Sheet: cindex_compare_CRRS
Cindex	std	signatures	cohort
0.660683	0.0238055	CRRS	TCGA-LUAD
0.540341	0.0210852	Age	TCGA-LUAD
0.526696	0.021466	Gender	TCGA-LUAD
0.594935	0.0223368	pT	TCGA-LUAD
0.622487	0.0221052	pN	TCGA-LUAD
0.499757	0.0199256	pM	TCGA-LUAD
0.662763	0.0206052	Stage	TCGA-LUAD
0.506019	0.0231859	TMB	TCGA-LUAD
0.505988	0.0254464	MSI	TCGA-LUAD
0.615081	0.0423563	CRRS	GSE13213
0.527682	0.0290929	Age	GSE13213
0.556978	0.0357741	Gender	GSE13213
0.648674	0.0399551	Stage	GSE13213
0.609621	0.0447676	CRRS	GSE31210
0.523528	0.0168964	Age	GSE31210
0.561142	0.042	Gender	GSE31210
0.674135	0.040004	Stage	GSE31210
0.61811	0.0286305	CRRS	GSE70294
0.51652	0.0253974	Age	GSE70294
0.552707	0.0253248	Gender	GSE70294
0.640689	0.0270775	Stage	GSE70294
0.565947	0.0219696	CRRS	GSE30219
0.547016	0.0161242	Age	GSE30219
0.526384	0.014273	Gender	GSE30219
0.633098	0.0186835	pT	GSE30219
0.623803	0.0178604	pN	GSE30219
0.518052	0.00748686	pM	GSE30219
0.541934	0.0210084	CRRS	GSE68465
0.542181	0.0168162	Age	GSE68465
0.534621	0.0179612	Gender	GSE68465
0.675239	0.0179042	Stage	GSE68465
0.770107	0.048833	CRRS	FUSCC
0.554625	0.0567599	Age	FUSCC
0.585456	0.0586768	Gender	FUSCC
0.685322	0.0530013	pT	FUSCC
0.664544	0.057529	pN	FUSCC
0.715818	0.0613024	Stage	FUSCC
0.557976	0.0606811	TP53	FUSCC
0.534853	0.0599754	EGFR	FUSCC
