# Supplementary material for: Identification of a coagulation‐related signature correlated with immune infiltration and their prognostic implications in lung adenocarcinoma
Source: Thorac Cancer. 2023 Oct 5;14(33):3295–308. doi: 10.1111/1759-7714.15121 (PMC10665780; doi:10.1111/1759-7714.15121)
Supplement: Supplementary file 1 — Data S1. Supplementary Information. [file TCA-14-3295-s002.zip › sup_data4.xlsx]

## Sheet: PDG
CTLA4

## Sheet: IPS
sampleID
